# Supplementary material for: Transcriptome Analysis Revealed the Embryo-Induced Gene Expression Patterns in the Endometrium from Meishan and Yorkshire Pigs
Source: Int J Mol Sci. 2015 Sep 18;16(9):22692–710. doi: 10.3390/ijms160922692 (PMC4613331; doi:10.3390/ijms160922692)
Supplement: Supplementary file 1 [file ijms-16-22692-s001.zip]

Archive with 3 entries (2 files):
- ijms-95264-Supplementary Information/
- ijms-95264-Supplementary Information/Table S12.pdf
- ijms-95264-Supplementary Information/Tables S1-S11.xlsx
