# Supplementary material for: Transcriptome Analysis Revealed the Embryo-Induced Gene Expression Patterns in the Endometrium from Meishan and Yorkshire Pigs
Source: Int J Mol Sci. 2015 Sep 18;16(9):22692–710. doi: 10.3390/ijms160922692 (PMC4613331; doi:10.3390/ijms160922692)
Supplement: Supplementary file 1 [file ijms-16-22692-s001.zip › ijms-95264-Supplementary Information/Tables S1-S11.xlsx]

## Sheet: Table S1
Supplemental Table S1.List of the differentially expressed genes in the Meishan endometrium
ID	Gene symbol	product	M15	M26	M50	m26 - m15	m50 - m26	logFC(M26 vs M15)	P.Value(M26 vs M15)	adj.P.Val(M26 vs M15)	logFC(M50 VS M26)	P.Value(M50 VS M26)	adj.P.Val(M50 VS M26)
Ssc.27227.1.S1_at	TDRD7	Tudor domain containing protein 7 (Tudor repeat associator with PCTAIRE 2) (Trap). [Source:Uniprot/SWISSPROT;Acc:Q8NHU6]	21731.6	16.196	6.73613	-1	0	-10.3899	1.14e-08	0.000275644	-1.26564	0.0875875	1
Ssc.7486.1.A1_at	CYP26A1	Cytochrome P450 26 (EC 1.14.-.-) (Retinoic acid-metabolizing cytochrome) (P450 retinoic acid-inactivating 1) (P450RAI) (hP450RAI) (Retinoic acid 4-hydroxylase). [Source:Uniprot/SWISSPROT;Acc:O43174]	2513.99	8.60131	7.49693	-1	0	-8.19121	4.18e-12	1.01e-07	-0.198256	0.445015	1
Ssc.12902.1.A1_at	SLC22A2	solute carrier family 22 member 2 isoform a; organic cation transporter 2 [Homo sapiens]. [Source:RefSeq;Acc:NM_003058]	1073.69	6.10492	6.42455	-1	0	-7.45839	2.49e-11	6.01e-07	0.073624	0.789799	1
Ssc.12667.1.A1_at	SLC16A10	solute carrier family 16, member 10; T-type amino acid transporter 1 [Homo sapiens]. [Source:RefSeq;Acc:NM_018593]	1080.1	7.19365	7.72172	-1	0	-7.23023	1.29e-10	3.12e-06	0.102198	0.744113	1
Ssc.23103.1.S1_at	FXYD2	Sodium/potassium-transporting ATPase gamma chain (Sodium pump gamma chain) (Na+/K+ ATPase gamma subunit) (FXYD domain-containing ion transport regulator 2). [Source:Uniprot/SWISSPROT;Acc:P54710]	871.663	6.2462	38.928	-1	1	-7.12465	1.45e-12	3.49e-08	2.63976	4.81e-08	0.00116036
Ssc.266.1.S1_at	SAL1	salivary lipocalin [Sus scrofa]	1440.49	14.8115	23.4993	-1	0	-6.6037	1.52e-09	3.67e-05	0.665902	0.0861115	1
Ssc.11190.1.S1_at	IGHM	Ig alpha-1 chain C region. [Source:Uniprot/SWISSPROT;Acc:P01876]	3606.94	38.798	39.2429	-1	0	-6.53865	3.87e-07	0.0093423	0.0164495	0.978634	1
Ssc.15890.1.S1_at	VNN1	Pantetheinase precursor (EC 3.5.1.-) (Pantetheine hydrolase) (Vascular non-inflammatory molecule 1) (Vanin 1) (Tiff66). [Source:Uniprot/SWISSPROT;Acc:O95497]	378.538	4.7577	4.7577	-1	0	-6.31403	2e-13	4.81e-09	0	1	1
Ssc.12355.1.A1_at	CTNNA3	catenin, alpha 3; alpha-catenin-like protein; alpha-T-catenin [Homo sapiens]. [Source:RefSeq;Acc:NM_013266]	412.935	5.51357	6.79536	-1	0	-6.22679	1.58e-08	0.000381446	0.301563	0.484551	1
Ssc.13780.11.S1_x_at	HLA-A	HLA class I histocompatibility antigen, A-3 alpha chain precursor (MHC class I antigen A*3). [Source:Uniprot/SWISSPROT;Acc:P04439]	5358.4	72.7293	1873.43	-1	1	-6.20312	3.22e-10	7.76e-06	4.687	6e-09	0.000144754
Ssc.12508.1.A1_at	NMU	Neuromedin U-25 precursor (NmU-25). [Source:Uniprot/SWISSPROT;Acc:P48645]	10644.7	169.03	7.00101	-1	-1	-5.97672	3.55e-08	0.000855381	-4.59357	5e-07	0.0120617
Ssc.2116.1.A1_at	IL4R	Interleukin-4 receptor alpha chain precursor (IL-4R-alpha) (CD124 antigen) [Contains: Soluble interleukin-4 receptor alpha chain (sIL4Ralpha/prot) (IL-4-binding protein) (IL4-BP)]. [Source:Uniprot/SWISSPROT;Acc:P24394]	1112.19	18.4594	328.865	-1	1	-5.9129	1.62e-10	3.91e-06	4.15507	6.49e-09	0.000156507
Ssc.29100.1.S1_at	CCL28	Small inducible cytokine A28 precursor (CCL28) (Mucosae-associated epithelial chemokine) (MEC) (CCK1 protein). [Source:Uniprot/SWISSPROT;Acc:Q9NRJ3]	1268.49	21.1874	20.673	-1	0	-5.90376	8.95e-10	2.16e-05	-0.0354543	0.907957	1
Ssc.4231.1.A1_at	C1QTNF3	Complement C1q tumor necrosis factor-related protein 3 precursor (Secretory protein CORS26) (UNQ753/PRO1484). [Source:Uniprot/SWISSPROT;Acc:Q9BXJ4]	263.424	4.96755	6.41073	-1	0	-5.72871	1.14e-09	2.74e-05	0.367954	0.242319	1
Ssc.12941.2.S1_a_at	NCALD	Neurocalcin delta. [Source:Uniprot/SWISSPROT;Acc:P61601]	361.379	6.87751	9.35751	-1	0	-5.71548	2.11e-09	5.09e-05	0.444237	0.186419	1
Ssc.17029.1.A1_at	TCRA	T-cell receptor alpha chain	1192.57	26.8283	51.7158	-1	0	-5.47417	6.59e-09	0.000159085	0.946851	0.0171993	1
Ssc.161.1.S1_at	SLC5A1	Sodium/glucose cotransporter 1 (Na(+)/glucose cotransporter 1) (High affinity sodium-glucose cotransporter). [Source:Uniprot/SWISSPROT;Acc:P13866]	617.688	14.1657	13.2981	-1	0	-5.4464	1.26e-10	3.04e-06	-0.0911887	0.698666	1
Ssc.18067.1.S1_at	GLYAT	glycine-N-acyltransferase isoform b; aralkyl-CoA N-acyltransferase; acyl-CoA:glycine N-acyltransferase [Homo sapiens]. [Source:RefSeq;Acc:NM_005838]	502.412	12.7792	13.2694	-1	0	-5.297	4.26e-12	1.03e-07	0.0542999	0.743927	1
Ssc.16506.1.A1_at	IGJ	Immunoglobulin J chain. [Source:Uniprot/SWISSPROT;Acc:P01591]	856.357	21.8774	21.7377	-1	0	-5.2907	1.24e-09	2.98e-05	-0.00924551	0.973966	1
Ssc.14324.1.A1_at	XPR1	xenotropic and polytropic retrovirus receptor [Homo sapiens]. [Source:RefSeq;Acc:NM_004736]	249.298	6.42374	6.32931	-1	0	-5.27831	7.83e-15	1.89e-10	-0.0213668	0.815775	1
Ssc.15923.1.S1_at	FGF7	Keratinocyte growth factor precursor (KGF) (Fibroblast growth factor- 7) (FGF-7) (HBGF-7). [Source:Uniprot/SWISSPROT;Acc:P21781]	1455.77	38.9031	31.1797	-1	0	-5.22575	1.94e-06	0.0466868	-0.319277	0.583861	1
Ssc.4978.3.A1_at	CD14	Monocyte differentiation antigen CD14 precursor (Myeloid cell-specific leucine-rich glycoprotein). [Source:Uniprot/SWISSPROT;Acc:P08571]	189.223	5.23127	7.66412	-1	0	-5.17678	2.58e-11	6.23e-07	0.550958	0.0138501	1
Ssc.11281.1.A1_at	PENK	Proenkephalin A precursor [Contains: Synenkephalin; Met-enkephalin (Opioid growth factor) (OGF); Met-enkephalin-Arg-Gly-Leu; Leu- enkephalin; Met-enkephalin-Arg-Phe]. [Source:Uniprot/SWISSPROT;Acc:P01210]	166.052	4.61608	4.58929	-1	0	-5.16882	2.61e-09	6.3e-05	-0.00839558	0.977477	1
Ssc.2622.1.S1_at	PHGDH	D-3-phosphoglycerate dehydrogenase (EC 1.1.1.95) (3-PGDH). [Source:Uniprot/SWISSPROT;Acc:O43175]	2512.73	71.2311	161.282	-1	0	-5.1406	6.81e-11	1.64e-06	1.17901	0.000136077	1
Ssc.8035.1.S1_at	CNNM1	cyclin M1; ancient conserved domain protein 1 [Homo sapiens]. [Source:RefSeq;Acc:NM_020348]	365.749	11.2651	40.9267	-1	0	-5.02092	4.86e-09	0.000117295	1.86118	7.35e-05	1
Ssc.12727.2.A1_at	SLC24A4	Sodium/potassium/calcium exchanger 4 precursor (Na(+)/K(+)/Ca(2+)- exchange protein 4). [Source:Uniprot/SWISSPROT;Acc:Q8NFF2]	1120.81	36.8778	9.44155	-1	0	-4.92564	2.62e-07	0.00631042	-1.96566	0.000921943	1
Ssc.28432.1.A1_at	SLC28A3	concentrative Na+-nucleoside cotransporter [Homo sapiens]. [Source:RefSeq;Acc:NM_022127]	4474.65	159.426	42.5658	-1	0	-4.81082	7.05e-07	0.0170029	-1.90512	0.00197525	1
Ssc.19839.1.S1_at	PSAT1	Phosphoserine aminotransferase (EC 2.6.1.52) (PSAT). [Source:Uniprot/SWISSPROT;Acc:Q9Y617]	8387.43	308.273	432.967	-1	0	-4.76595	1.99e-11	4.8e-07	0.49005	0.0145812	1
Ssc.26238.1.S1_at	ADM	ADM precursor [Contains: Adrenomedullin (AM); Proadrenomedullin N-20 terminal peptide (ProAM-N20) (ProAM N-terminal 20 peptide) (PAMP)]. [Source:Uniprot/SWISSPROT;Acc:P35318]	1050.2	41.2922	39.1743	-1	0	-4.66866	1.07e-09	2.58e-05	-0.0759592	0.758604	1
Ssc.60.1.A1_at	OPTC	Opticin precursor (Oculoglycan). [Source:Uniprot/SWISSPROT;Acc:Q9UBM4]	121.524	4.78143	5.09694	-1	0	-4.66766	4.49e-09	0.000108372	0.0921886	0.745177	1
Ssc.14064.1.A1_at	CLDN10	Claudin-10 (OSP like protein). [Source:Uniprot/SWISSPROT;Acc:P78369]	314.8	12.3866	5.75036	-1	0	-4.66759	9.66e-08	0.00233095	-1.10705	0.0130881	1
Ssc.29365.1.A1_at	FRK	Tyrosine-protein kinase FRK (EC 2.7.1.112) (Nuclear tyrosine protein kinase RAK). [Source:Uniprot/SWISSPROT;Acc:P42685]	126.148	5.06018	6.0125	-1	0	-4.63978	4.68e-09	0.000113005	0.248776	0.38698	1
Ssc.8117.1.A1_at	PADI2	Protein-arginine deiminase type II (EC 3.5.3.15) (Peptidylarginine deiminase II) (PAD-H19). [Source:Uniprot/SWISSPROT;Acc:Q9Y2J8]	145.28	5.86022	5.54461	-1	0	-4.63174	1.01e-09	2.45e-05	-0.0798705	0.743435	1
Ssc.22443.1.S1_at	TSR1	TSR1, 20S rRNA accumulation, homolog (S. cerevisiae) [Homo sapiens]	995.413	40.4302	43.9609	-1	0	-4.62179	2.61e-09	6.3e-05	0.120787	0.651245	1
Ssc.732.1.S1_at	DCXR	dicarbonyl/L-xylulose reductase; carbonyl reductase; kidney dicarbonyl reductase; carbonyl reductase II [Homo sapiens]. [Source:RefSeq;Acc:NM_016286]	201.609	8.33218	9.01119	-1	0	-4.59672	2.43e-09	5.87e-05	0.113024	0.668351	1
Ssc.4168.1.A1_at	GBAS	NipSnap2 protein (Glioblastoma amplified sequence). [Source:Uniprot/SWISSPROT;Acc:O75323]	112.136	4.87573	5.33369	-1	0	-4.52348	1.41e-11	3.41e-07	0.129514	0.421247	1
Ssc.15373.1.S1_at	ANKRD43	ankyrin repeat domain 43 [Homo sapiens]	515.041	22.4441	43.8311	-1	0	-4.52028	2.52e-09	6.07e-05	0.965619	0.00300022	1
Ssc.16231.3.S1_a_at	IGF1	Insulin-like growth factor IA precursor (IGF-IA) (Somatomedin C). [Source:Uniprot/SWISSPROT;Acc:P01343]	357.595	15.8378	16.035	-1	0	-4.49688	1.63e-12	3.94e-08	0.0178456	0.889715	1
Ssc.21253.1.S1_at	SPDEF	SAM pointed domain containing ets transcription factor; prostate epithelium-specific Ets transcription factor [Homo sapiens]. [Source:RefSeq;Acc:NM_012391]	371.401	16.5761	17.2358	-1	0	-4.4858	1.72e-09	4.16e-05	0.0563009	0.820615	1
Ssc.2155.1.S1_at	DIRAS3	GTP-binding RAS-like 3	250.784	11.7671	15.9802	-1	0	-4.41362	7.19e-08	0.00173328	0.441527	0.22434	1
Ssc.2664.1.S1_at	CNTN3	Contactin 3 precursor (Brain-derived immunoglobulin superfamily protein 1) (BIG-1) (Plasmacytoma-associated neuronal glycoprotein). [Source:Uniprot/SWISSPROT;Acc:Q9P232]	124.309	5.87229	10.1739	-1	0	-4.40386	8.68e-07	0.0209301	0.792875	0.0987465	1
Ssc.25254.1.S1_at	RHOJ	Rho-related GTP-binding protein RhoJ (Tc10-like GTP-binding protein TCL). [Source:Uniprot/SWISSPROT;Acc:Q9H4E5]	860.581	42.1526	80.2114	-1	0	-4.35162	2.24e-07	0.00540615	0.928186	0.0324253	1
Ssc.8334.1.A1_at	CLIP4	restin-like 2 [Source:RefSeq_peptide;Acc:NP_078968]	273.486	13.4094	6.44599	-1	0	-4.35015	1.69e-08	0.00040837	-1.05678	0.00427606	1
Ssc.19431.1.S1_at	ENPP3	Ectonucleotide pyrophosphatase/phosphodiesterase 3 (E-NPP 3) (Phosphodiesterase I/nucleotide pyrophosphatase 3) (Phosphodiesterase I beta) (PD-Ibeta) (CD203c antigen) [Includes: Alkaline phosphodiesterase I (EC 3.1.4.1); Nucleotide pyrophosphatase (EC 3.6	375.413	18.7124	12.7328	-1	0	-4.32641	7.24e-07	0.0174559	-0.555441	0.216547	1
Ssc.25224.1.A1_at	CPN1	Carboxypeptidase N catalytic chain precursor (EC 3.4.17.3) (Lysine carboxypeptidase) (Arginine carboxypeptidase) (Kininase 1) (Serum carboxypeptidase N) (SCPN) (Anaphylatoxin inactivator) (Plasma carboxypeptidase B). [Source:Uniprot/SWISSPROT;Acc:P15169]	144.294	7.55322	7.06719	-1	0	-4.25577	1.25e-08	0.000300559	-0.0959554	0.736789	1
Ssc.8169.1.A1_at	MPPED2	Fetal brain protein 239 (239FB). [Source:Uniprot/SWISSPROT;Acc:Q15777]	948.52	50.1212	60.2471	-1	0	-4.24218	1.48e-06	0.0357072	0.265471	0.564355	1
Ssc.24984.1.S1_at	NAAA	N-acylsphingosine amidohydrolase-like precursor (EC 3.5.1.-) (Acid ceramidase-like protein) (ASAH-like protein). [Source:Uniprot/SWISSPROT;Acc:Q02083]	1750.11	93.6881	32.7386	-1	0	-4.22343	1.34e-09	3.23e-05	-1.51687	3.29e-05	0.792594
Ssc.18264.1.S1_at	GLT25D2	glycosyltransferase 25 domain containing 2; chromosome 1 open reading frame 17 [Homo sapiens]. [Source:RefSeq;Acc:NM_015101]	408.759	22.8669	21.7313	-1	0	-4.15992	1.25e-08	0.000301623	-0.0734849	0.792151	1
Ssc.27643.1.S1_at	SH3PXD2B	PREDICTED: similar to gene [Source:RefSeq_peptide;Acc:XP_496785]	157.313	8.80355	8.18085	-1	0	-4.15941	4.17e-10	1.01e-05	-0.105834	0.600595	1
Ssc.2865.1.S1_at	C10orf131	chromosome 10 open reading frame 131	125.836	7.20561	7.92448	-1	0	-4.12628	1.31e-09	3.17e-05	0.137196	0.540756	1
Ssc.17718.1.S1_at	IGHA2	Ig alpha-2 chain C region. [Source:Uniprot/SWISSPROT;Acc:P01877]	1250.05	74.2998	35.0819	-1	0	-4.07249	1.29e-07	0.00309985	-1.08263	0.00818802	1
Ssc.11528.1.A1_at	VWA5A	Loss of heterozygosity 11 chromosomal region 2 gene A protein (Breast cancer suppressor candidate 1) (BCSC-1). [Source:Uniprot/SWISSPROT;Acc:O00534]	859.936	51.5591	196.003	-1	0	-4.05993	4.35e-07	0.0105028	1.92658	0.00036578	1
Ssc.13047.1.A1_at	MLPH	Melanophilin (Exophilin 3) (Synaptotagmin-like protein 2a) (Slp homologue lacking C2 domains-a). [Source:Uniprot/SWISSPROT;Acc:Q9BV36]	189.091	11.8244	32.8511	-1	0	-3.99924	7.23e-08	0.00174292	1.47417	0.000642848	1
Ssc.27914.1.S1_at	SRGAP3	SLIT-ROBO Rho GTPase activating protein 2 (srGAP2) (srGAP3) (WAVE- associated Rac GTPase activating protein) (WRP) (Mental disorder- associated GAP) (Rho-GTPase-activating protein 14). [Source:Uniprot/SWISSPROT;Acc:O43295]	100.156	6.30116	5.78976	-1	0	-3.99048	2.57e-11	6.2e-07	-0.122115	0.416638	1
Ssc.12911.1.A1_a_at	SLC46A2	thymic stromal co-transporter [Homo sapiens]. [Source:RefSeq;Acc:NM_033051]	446.034	28.0969	23.711	-1	0	-3.98867	1.47e-09	3.55e-05	-0.24485	0.273631	1
Ssc.28706.1.S1_at	CBX7	Chromobox protein homolog 7. [Source:Uniprot/SWISSPROT;Acc:O95931]	119.485	7.71114	13.59	-1	0	-3.95374	7.73e-07	0.0186383	0.817531	0.0601409	1
Ssc.1402.1.A1_at	ADCK5	aarF domain containing kinase 5 [Homo sapiens]. [Source:RefSeq;Acc:NM_174922]	399.796	26.665	22.3652	-1	0	-3.90625	2.29e-08	0.000551551	-0.253687	0.369555	1
Ssc.2038.1.S1_at	RAB40B	Ras-related protein Rab-40B (SOCS box containing protein RAR) (Rar protein). [Source:Uniprot/SWISSPROT;Acc:Q12829]	152.067	10.2472	9.99335	-1	0	-3.89141	5.53e-07	0.0133308	-0.0361869	0.923932	1
Ssc.2543.1.S1_at	SPOCK2	Testican-2 precursor (SPARC/osteonectin, CWCV, and Kazal-like domains proteoglycan 2). [Source:Uniprot/SWISSPROT;Acc:Q92563]	306.114	20.7807	18.082	-1	0	-3.88076	2.3e-07	0.00554082	-0.200685	0.564911	1
Ssc.13825.1.A1_at	CABLES1	Cdk5 and Abl enzyme substrate 1 [Homo sapiens]. [Source:RefSeq;Acc:NM_138375]	753.374	51.9847	38.5184	-1	0	-3.85721	3.7e-07	0.0089202	-0.432539	0.245828	1
Ssc.5656.1.S1_at	TLL2	tolloid-like 2 [Homo sapiens]. [Source:RefSeq;Acc:NM_012465]	132.282	9.16932	4.7215	-1	0	-3.85066	7.03e-09	0.000169682	-0.957571	0.00211159	1
Ssc.29246.1.A1_at	NANOS1	Nanos homolog 1 (NOS-1). [Source:Uniprot/SWISSPROT;Acc:Q8WY41]	1223.69	85.6673	257.064	-1	0	-3.83634	4.17e-07	0.0100474	1.58531	0.00100557	1
Ssc.2747.1.S1_at	HOXB5	Homeobox protein Hox-B5 (Hox-2A) (HHO.C10) (HU-1). [Source:Uniprot/SWISSPROT;Acc:P09067]	320.995	22.9007	38.5453	-1	0	-3.80909	1.7e-06	0.0409222	0.751164	0.0923312	1
Ssc.1086.1.A1_at	MFAP5	Microfibrillar-associated protein 5 precursor (MFAP-5) (Microfibril- associated glycoprotein 2) (MAGP-2) (MP25). [Source:Uniprot/SWISSPROT;Acc:Q13361]	1399.04	100.359	212.196	-1	0	-3.8012	3.96e-09	9.56e-05	1.08023	0.000541941	1
Ssc.2510.1.S1_at	C12orf51	chromosome 12 open reading frame 51 [Homo sapiens]	544.05	39.8234	43.9701	-1	0	-3.77205	1.08e-08	0.000261235	0.142906	0.568975	1
Ssc.20706.1.S1_at	HOXB6	Homeobox protein Hox-B6 (Hox-2B) (Hox-2.2) (HU-2). [Source:Uniprot/SWISSPROT;Acc:P17509]	2008.46	155.531	137.667	-1	0	-3.69082	7.62e-10	1.84e-05	-0.176011	0.360784	1
Ssc.9522.1.A1_at	RNF144B	IBR domain containing 2; p53-inducible RING finger protein [Homo sapiens]. [Source:RefSeq;Acc:NM_182757]	1736.65	135.623	111.35	-1	0	-3.67863	1.5e-07	0.00362645	-0.284507	0.374523	1
Ssc.4618.1.A1_at	CNTNAP5	contactin associated protein-like 5 [Homo sapiens]	108.462	8.51171	8.85591	-1	0	-3.6716	9.7e-08	0.00233949	0.0571909	0.849105	1
Ssc.16163.1.S1_at	GNMT	Glycine N-methyltransferase (EC 2.1.1.20). [Source:Uniprot/SWISSPROT;Acc:Q14749]	540.041	43.9592	39.6586	-1	0	-3.61883	7.19e-08	0.00173457	-0.148534	0.607567	1
Ssc.18245.1.A1_at	BDH1	D-beta-hydroxybutyrate dehydrogenase, mitochondrial precursor (EC 1.1.1.30) (BDH) (3-hydroxybutyrate dehydrogenase). [Source:Uniprot/SWISSPROT;Acc:Q02338]	152.976	12.614	12.3814	-1	0	-3.60021	2.37e-07	0.00572465	-0.0268511	0.933539	1
Ssc.2774.1.S1_at	CDH16	Cadherin-16 precursor (Kidney-specific cadherin) (Ksp-cadherin). [Source:Uniprot/SWISSPROT;Acc:O75309]	283.952	24.4205	43.5918	-1	0	-3.53949	2.35e-09	5.67e-05	0.835967	0.00145549	1
Ssc.11716.1.S1_a_at	COMMD7	COMM domain containing 7; chromosome 20 open reading frame 92 [Homo sapiens]. [Source:RefSeq;Acc:NM_053041]	221.585	19.4231	214.739	-1	1	-3.51201	1.05e-07	0.00253576	3.46674	1.2e-07	0.00289017
Ssc.12377.1.A1_at	KANK4	KN motif and ankyrin repeat domains 4	165.562	14.9019	11.2581	-1	0	-3.4738	2.7e-11	6.52e-07	-0.404531	0.00871391	1
Ssc.14129.1.A1_at	ABAT	4-aminobutyrate aminotransferase, mitochondrial precursor (EC 2.6.1.19) ((S)-3-amino-2-methylpropionate transaminase) (EC 2.6.1.22) (Gamma-amino-N-butyrate transaminase) (GABA transaminase) (GABA aminotransferase) (GABA-AT) (GABA-T) (L-AIBAT). [Source:Uni	500.758	45.8904	117.806	-1	0	-3.44785	1.24e-07	0.00298185	1.36015	0.000575226	1
Ssc.20642.1.S1_at	CES3	esterase 31 [Homo sapiens]. [Source:RefSeq;Acc:NM_024922]	68.1106	6.28043	5.9777	-1	0	-3.43894	5.11e-09	0.00012328	-0.0712736	0.736289	1
Ssc.16987.1.A1_at	C6orf204	chromosome 6 open reading frame 204 [Homo sapiens]	2090.55	194.256	321.264	-1	0	-3.42785	2.12e-08	0.000512174	0.725801	0.0108363	1
Ssc.19520.1.A1_at	SST	Somatostatin precursor [Contains: Somatostatin-28; Somatostatin-14]. [Source:Uniprot/SWISSPROT;Acc:P61278]	739.327	69.7295	464.967	-1	0	-3.40637	2.94e-07	0.00708423	2.73729	2.49e-06	0.0600922
Ssc.8562.2.S1_a_at	CTGF	Connective tissue growth factor precursor (Hypertrophic chondrocyte- specific protein 24). [Source:Uniprot/SWISSPROT;Acc:P29279]	8134.69	778.049	937.182	-1	0	-3.38616	5.77e-08	0.00139143	0.268468	0.319296	1
Ssc.2780.1.A1_at	METT11D1	methyltransferase like 17 [Homo sapiens]	2433.46	234.464	174.618	-1	0	-3.37557	5.31e-08	0.00128074	-0.425162	0.123267	1
Ssc.30916.1.A1_at	AMIGO2	amphoterin induced gene 2; transmembrane protein AMIGO2; alivin 1; differentially expressed in gastric adenocarcinoma [Homo sapiens]. [Source:RefSeq;Acc:NM_181847]	2234.81	218.967	525.802	-1	0	-3.35137	8.94e-09	0.000215558	1.2638	0.000104702	1
Ssc.3068.1.S1_at	IL11RA	interleukin 11 receptor, alpha isoform 1 precursor; interleukin-11 receptor alpha chain [Homo sapiens]. [Source:RefSeq;Acc:NM_004512]	1233.88	121.231	113.051	-1	0	-3.34737	7.82e-09	0.000188762	-0.100791	0.639541	1
Ssc.12939.1.S1_at	CDH13	Cadherin-13 precursor (Truncated-cadherin) (T-cadherin) (T-cad) (Heart-cadherin) (H-cadherin) (P105). [Source:Uniprot/SWISSPROT;Acc:P55290]	4981.08	497.777	523.951	-1	0	-3.32289	2.04e-07	0.00492505	0.0739327	0.800882	1
Ssc.11310.2.A1_at	CHRDL1	Chordin-like protein 1 precursor (Neuralin) (Ventroptin). [Source:Uniprot/SWISSPROT;Acc:Q9BU40]	3201.2	330.964	154.862	-1	0	-3.27387	2.81e-07	0.00676912	-1.09569	0.00325104	1
Ssc.25203.1.S1_at	SCARA3	scavenger receptor class A, member 3 isoform 1; anaphase promoting complex subunit 7; cellular stress response protein; macrophage scavenger receptor-like 1 [Homo sapiens]. [Source:RefSeq;Acc:NM_016240]	199.723	21.1256	29.5095	-1	0	-3.24094	9.3e-08	0.00224405	0.482186	0.0890749	1
Ssc.8445.1.A1_at	TRPC1	Short transient receptor potential channel 1 (TrpC1) (TRP-1 protein). [Source:Uniprot/SWISSPROT;Acc:P48995]	649.028	69.317	92.6993	-1	0	-3.227	7.06e-07	0.0170425	0.419349	0.210352	1
Ssc.12463.1.A1_at	TRIM16	Tripartite motif protein 16 (Estrogen-responsive B box protein). [Source:Uniprot/SWISSPROT;Acc:O95361]	1636.4	182.273	61.4352	-1	0	-3.16635	1.62e-08	0.000389672	-1.56897	1.58e-05	0.380029
Ssc.6478.2.S1_at	CCDC3	Coiled-coil domain containing protein 3 precursor. [Source:Uniprot/SWISSPROT;Acc:Q9BQI4]	949.138	108.725	12.2154	-1	-1	-3.12593	2.82e-08	0.000681456	-3.15391	2.58e-08	0.000622073
Ssc.4997.1.A1_at	ASPSCR1	alveolar soft part sarcoma chromosome region, candidate 1; ASPL protein; renal cell carcinoma gene on chromosome 17; renal cell carcinoma, papillary, 17 gene; ASPSCR1/TFE3 fusion gene, included [Homo sapiens]. [Source:RefSeq;Acc:NM_024083]	1282.64	148.24	167.533	-1	0	-3.11312	1.91e-07	0.00461468	0.176518	0.521214	1
Ssc.13895.1.A1_at	PECR	peroxisomal trans-2-enoyl-CoA reductase; peroxisomal trans 2-enoyl CoA reductase; putative short chain alcohol dehydrogenase [Homo sapiens]. [Source:RefSeq;Acc:NM_018441]	2340.61	275.146	235.514	-1	0	-3.08862	2.3e-08	0.000554314	-0.224382	0.318014	1
Ssc.24390.1.A1_at	Q8IV80	PREDICTED: similar to lysophospholipase [Source:RefSeq_peptide;Acc:XP_370777]	257.488	31.5217	4.9644	-1	-1	-3.03009	9.08e-09	0.000219156	-2.66665	3.37e-08	0.000814127
Ssc.10441.1.S1_at	UGT2B17	UDP-glucuronosyltransferase 2B17 precursor, microsomal (EC 2.4.1.17) (UDPGT) (C19-steroid specific UDP-glucuronosyltransferase). [Source:Uniprot/SWISSPROT;Acc:O75795]	56.3508	6.94141	6.31495	-1	0	-3.02114	3.46e-07	0.00834586	-0.136458	0.628667	1
Ssc.16864.1.S1_at	PPARGC1A	Peroxisome proliferator activated receptor gamma coactivator 1 alpha (PPAR gamma coactivator-1 alpha) (PPARGC-1 alpha) (PGC-1 alpha) (Ligand effect modulator-6). [Source:Uniprot/SWISSPROT;Acc:Q9UBK2]	134.7	16.8761	9.69036	-1	0	-2.9967	8.87e-07	0.0213992	-0.800359	0.0220013	1
Ssc.17196.1.A1_at	CYCS	Cytochrome c. [Source:Uniprot/SWISSPROT;Acc:P99999]	106.56	13.3737	11.9785	-1	0	-2.99419	4.36e-08	0.00105243	-0.158953	0.487675	1
Ssc.16377.1.A1_s_at	GSTA1	Glutathione S-transferase A1 (EC 2.5.1.18) (GTH1) (HA subunit 1) (GST- epsilon) (GSTA1-1) (GST class-alpha). [Source:Uniprot/SWISSPROT;Acc:P08263]	5839.85	742.015	50.6313	-1	-1	-2.97641	1.62e-07	0.00390117	-3.87335	1.11e-08	0.000266807
Ssc.11284.1.A1_at	PRRG1	Transmembrane gamma-carboxyglutamic acid protein 1 precursor (Proline- rich Gla protein 1) (Proline-rich gamma-carboxyglutamic acid protein 1). [Source:Uniprot/SWISSPROT;Acc:O14668]	1035.56	134.039	85.4751	-1	0	-2.94969	1.11e-06	0.0268043	-0.64908	0.0548681	1
Ssc.6526.3.A1_a_at	LRBA	Lipopolysaccharide-responsive and beige-like anchor protein (CDC4-like protein) (Beige-like protein). [Source:Uniprot/SWISSPROT;Acc:P50851]	794.303	104.091	128.914	-1	0	-2.93184	1.09e-11	2.62e-07	0.308568	0.00948718	1
Ssc.2478.1.S1_at	PPP1R3B	protein phosphatase 1, regulatory (inhibitor) subunit 3B [Homo sapiens]	316.673	42.0814	48.796	-1	0	-2.91174	1.36e-06	0.0328364	0.21358	0.496928	1
Ssc.17004.1.S1_at	LEF1	Lymphoid enhancer binding factor 1 (LEF-1) (T cell-specific transcription factor 1-alpha) (TCF1-alpha). [Source:Uniprot/SWISSPROT;Acc:Q9UJU2]	76.4713	10.4323	11.2997	-1	0	-2.87387	2.25e-07	0.00542052	0.115229	0.653679	1
Ssc.19163.1.S1_at	MXI1	MAX interacting protein 1 (MXI1 protein). [Source:Uniprot/SWISSPROT;Acc:P50539]	908.65	124.139	141.081	-1	0	-2.87177	1.53e-07	0.00370134	0.184571	0.458817	1
Ssc.29750.1.A1_at	TP53INP1	tumor protein p53 inducible nuclear protein 1; p53-inducible p53DINP1 [Homo sapiens]. [Source:RefSeq;Acc:NM_033285]	5083.53	700.871	646.141	-1	0	-2.85861	8.17e-07	0.0197068	-0.117301	0.686659	1
Ssc.5058.1.A1_at	ZSCAN29	zinc finger SCAN domains 29	677.07	94.0852	85.4193	-1	0	-2.84727	9.09e-08	0.00219234	-0.139405	0.550353	1
Ssc.4193.1.S1_at	ELK4	ETS-domain protein Elk-4 (Serum response factor accessory protein 1) (SAP-1). [Source:Uniprot/SWISSPROT;Acc:P28324]	542.75	79.3393	103.71	-1	0	-2.77418	6.93e-07	0.01672	0.386447	0.180903	1
Ssc.8617.1.A1_at	SNTB1	Beta-1-syntrophin (59 kDa dystrophin-associated protein A1, basic component 1) (DAPA1B) (Tax interaction protein 43) (TIP-43) (Syntrophin 2) (BSYN2). [Source:Uniprot/SWISSPROT;Acc:Q13884]	1939.61	284.804	390.867	-1	0	-2.76773	6.1e-07	0.0147068	0.45671	0.114587	1
Ssc.27431.1.A1_at	BCAT1	Branched-chain-amino-acid aminotransferase, cytosolic (EC 2.6.1.42) (BCAT(c)) (ECA39 protein). [Source:Uniprot/SWISSPROT;Acc:P54687]	739.445	109.992	368.942	-1	0	-2.74905	3.65e-07	0.00879796	1.746	2.7e-05	0.65219
Ssc.15899.1.S1_at	PLK2	Serine/threonine-protein kinase PLK2 (EC 2.7.1.37) (Polo-like kinase 1) (PLK-2) (Serine/threonine-protein kinase SNK) (Serum inducible kinase). [Source:Uniprot/SWISSPROT;Acc:Q9NYY3]	502.708	76.7011	68.7247	-1	0	-2.7124	1.14e-06	0.0274946	-0.158419	0.580276	1
Ssc.27543.1.S1_at	LPIN1	Lipin 1. [Source:Uniprot/SWISSPROT;Acc:Q14693]	113.57	17.6979	20.5864	-1	0	-2.68193	1.52e-09	3.68e-05	0.218113	0.156525	1
Ssc.18280.1.A1_at	AMACR	Alpha-methylacyl-CoA racemase (EC 5.1.99.4) (2-methylacyl-CoA racemase). [Source:Uniprot/SWISSPROT;Acc:Q9UHK6]	291.405	45.9005	36.3483	-1	0	-2.66645	4.59e-07	0.0110783	-0.336621	0.204131	1
Ssc.8144.1.A1_at	SLAIN1	SLAIN motif family, member 1 [Homo sapiens]	621.678	98.3887	86.0674	-1	0	-2.6596	4.21e-07	0.0101484	-0.193026	0.449847	1
Ssc.23943.1.S1_at	JAZF1	Juxtaposed with another zinc finger protein 1 (TAK1-interacting protein 27). [Source:Uniprot/SWISSPROT;Acc:Q86VZ6]	3141.62	507.95	481.467	-1	0	-2.62875	1.77e-07	0.00428172	-0.077251	0.735824	1
Ssc.4272.1.A1_at	ACSL3	Long-chain-fatty-acid--CoA ligase 3 (EC 6.2.1.3) (Long-chain acyl-CoA synthetase 3) (LACS 3). [Source:Uniprot/SWISSPROT;Acc:O95573]	536.911	88.9943	86.3234	-1	0	-2.5929	1.49e-06	0.0359996	-0.043961	0.87509	1
Ssc.12680.1.A1_at	LRIG1	leucine-rich repeats and immunoglobulin-like domains 1; ortholog of mouse integral membrane glycoprotein LIG-1 [Homo sapiens]. [Source:RefSeq;Acc:NM_015541]	336.676	56.4513	41.3529	-1	0	-2.57628	1.03e-06	0.0247365	-0.449018	0.114065	1
Ssc.2939.1.S1_at	ProSAPiP1	ProSAPiP1 protein [Homo sapiens]	446.995	77.0394	200.734	-1	0	-2.53659	8.56e-09	0.000206422	1.38162	3.68e-06	0.088782
Ssc.2501.1.A1_a_at	DYM	dymeclin [Homo sapiens]. [Source:RefSeq;Acc:NM_017653]	765.139	132.993	201.929	-1	0	-2.52437	3.66e-07	0.0088198	0.6025	0.0244408	1
Ssc.16912.1.S1_at	KIAA1671	KIAA1671 [Homo sapiens]	493.788	86.3965	148.222	-1	0	-2.51485	1.37e-08	0.000329959	0.778712	0.00070039	1
Ssc.3139.1.A1_at	RGS2	Regulator of G-protein signaling 2 (RGS2) (G0/G1 switch regulatory protein 8). [Source:Uniprot/SWISSPROT;Acc:P41220]	5563.06	976.851	473.43	-1	0	-2.50967	2.19e-07	0.00528116	-1.04499	0.00058828	1
Ssc.30064.1.A1_at	MAGI2	Atrophin-1 interacting protein 1 (Atrophin-1 interacting protein A) (Membrane associated guanylate kinase inverted-2) (MAGI-2). [Source:Uniprot/SWISSPROT;Acc:Q86UL8]	182.705	32.1012	30.2427	-1	0	-2.50882	4.3e-07	0.0103843	-0.0860433	0.718764	1
Ssc.19836.1.S1_at	SLC31A2	Probable low-affinity copper uptake protein 2 (hCTR2) (Copper transporter 2). [Source:Uniprot/SWISSPROT;Acc:O15432]	512.587	92.7211	153.802	-1	0	-2.46683	8.06e-08	0.00194476	0.730109	0.00322447	1
Ssc.5394.1.S1_at	CEP290	Centrosomal protein Cep290. [Source:Uniprot/SWISSPROT;Acc:O15078]	200.117	37.3166	28.1462	-1	0	-2.42296	2.82e-08	0.000680979	-0.406877	0.0375143	1
Ssc.29372.1.A1_at	PLCXD3	phosphatidylinositol-specific phospholipase C, X domain containing 3 [Source:RefSeq_peptide;Acc:NP_001005473]	108.681	20.5306	16.2075	-1	0	-2.40425	3.05e-07	0.0073501	-0.341107	0.142244	1
Ssc.16377.2.A1_at	GSTA3	Glutathione S-transferase A3-3 (EC 2.5.1.18) (GST class-alpha). [Source:Uniprot/SWISSPROT;Acc:Q16772]	49.2273	9.3086	12.1809	-1	0	-2.40282	2.71e-07	0.00652579	0.38798	0.096066	1
Ssc.22795.1.A1_at	RHOBTB3	Rho-related BTB domain-containing protein 3. [Source:Uniprot/SWISSPROT;Acc:O94955]	3466.79	659.39	381.625	-1	0	-2.3944	3.35e-07	0.00807908	-0.788974	0.00401952	1
Ssc.9693.1.A1_at	TMEM100	transmembrane protein 100 [Homo sapiens]	934.468	178.099	182.839	-1	0	-2.39147	1.19e-07	0.00288039	0.0379005	0.8496	1
Ssc.5282.1.S1_at	CREB3L4	cAMP responsive element binding protein 3-like 4; androgen-induced basic leucine zipper [Homo sapiens]. [Source:RefSeq;Acc:NM_130898]	140.017	27.2498	22.4069	-1	0	-2.36128	2.2e-07	0.00530499	-0.282301	0.195972	1
Ssc.27592.1.S1_at	CH25H	cholesterol 25-hydroxylase [Homo sapiens]. [Source:RefSeq;Acc:NM_003956]	405.819	81.2579	81.3036	-1	0	-2.32026	1.06e-07	0.00254791	0.000812131	0.996615	1
Ssc.8261.1.A1_at	CYP2C9	Cytochrome P450 2C9 (EC 1.14.13.80) ((R)-limonene 6-monooxygenase) (EC 1.14.13.48) ((S)-limonene 6-monooxygenase) (EC 1.14.13.49) ((S)- limonene 7-monooxygenase) (CYPIIC9) (P450 PB-1) (P450 MP-4/MP-8) (S- mephenytoin 4-hydroxylase) (P-450MP). [Source:Unip	326.15	65.7069	98.9577	-1	0	-2.31142	7.87e-07	0.0189961	0.590767	0.0255124	1
Ssc.3651.1.A1_at	CCT6B	T-complex protein 1, zeta-2 subunit (TCP-1-zeta-2) (CCT-zeta-2) (TCP- 1-zeta-like) (CCT-zeta-like) (Testis-specific Tcp20) (Testis-specific protein TSA303). [Source:Uniprot/SWISSPROT;Acc:Q92526]	106.899	21.8621	13.2328	-1	0	-2.28975	1.38e-06	0.0333061	-0.724309	0.0117915	1
Ssc.24239.1.S1_at	FAM107B	family with sequence similarity 107, member B [Homo sapiens]	862.456	177.032	167.864	-1	0	-2.28445	5.78e-07	0.0139351	-0.0767121	0.73209	1
Ssc.17560.1.S1_at	GPR177	putative NFkB activating protein 373 isoform 2 [Homo sapiens]. [Source:RefSeq;Acc:NM_001002292]	5212.08	1074.37	1548.48	-1	0	-2.27837	5.39e-10	1.3e-05	0.527367	0.000603279	1
Ssc.27680.1.S1_at	GRIA1	Glutamate receptor 1 precursor (GluR-1) (GluR-A) (GluR-K1) (Glutamate receptor ionotropic, AMPA 1). [Source:Uniprot/SWISSPROT;Acc:P42261]	147.776	30.6402	35.852	-1	0	-2.26991	3.69e-07	0.00889904	0.226627	0.298211	1
Ssc.23516.1.S1_at	SATB1	DNA-binding protein SATB1 (Special AT-rich sequence binding protein 1). [Source:Uniprot/SWISSPROT;Acc:Q01826]	109.865	23.193	9.19371	-1	0	-2.24398	4.49e-08	0.00108195	-1.33497	7.33e-06	0.176803
Ssc.31104.1.A1_at	FKBP5	FK506 binding protein 5	2037.84	431.665	240.782	-1	0	-2.23906	1.28e-06	0.0309197	-0.842181	0.00412763	1
Ssc.8901.1.A1_at	FAM57A	protein FAM57A-like	628.001	133.137	131.767	-1	0	-2.23786	1.08e-07	0.00261207	-0.0149233	0.935739	1
Ssc.5488.1.S1_at	TCTN3	tectonic family member 3 [Homo sapiens]	1184.36	254.794	237.117	-1	0	-2.21671	8.33e-10	2.01e-05	-0.103731	0.37342	1
Ssc.16669.1.S1_at	RABGAP1L	RAB GTPase activating protein 1-like; expressed in hematopoietic cells, heart, liver [Homo sapiens]. [Source:RefSeq;Acc:NM_014857]	697.77	150.968	63.9914	-1	0	-2.20851	2.93e-07	0.00707973	-1.23829	6.67e-05	1
Ssc.19203.3.S1_at	CMTM4	Chemokine-like factor super family member 4. [Source:Uniprot/SWISSPROT;Acc:Q8IZR5]	2566.89	557.111	748.837	-1	0	-2.20398	1.13e-06	0.0272034	0.426687	0.085735	1
Ssc.25271.1.S1_at	NFIB	Nuclear factor 1 B-type (Nuclear factor 1/B) (NF1-B) (NFI-B) (NF-I/B) (CCAAT-box binding transcription factor) (CTF) (TGGCA-binding protein). [Source:Uniprot/SWISSPROT;Acc:O00712]	983.617	213.638	173.252	-1	0	-2.20293	1.98e-07	0.00478834	-0.3023	0.138802	1
Ssc.6156.1.A1_at	NBL1	Neuroblastoma suppressor of tumorigenicity 1 precursor (Zinc finger protein DAN) (N03). [Source:Uniprot/SWISSPROT;Acc:P41271]	676.942	147.53	78.7888	-1	0	-2.19803	8.06e-07	0.0194438	-0.904942	0.00166124	1
Ssc.21229.1.A1_at	GPC6	Glypican-6 precursor (UNQ369/PRO705). [Source:Uniprot/SWISSPROT;Acc:Q9Y625]	336.134	73.878	145.278	-1	0	-2.18582	2.08e-07	0.00501273	0.975602	0.000330055	1
Ssc.12290.1.A1_at	ESR1	Estrogen receptor (ER) (Estradiol receptor) (ER-alpha). [Source:Uniprot/SWISSPROT;Acc:P03372]	2733.31	606.101	872.836	-1	0	-2.17302	6.3e-08	0.00151991	0.526153	0.00931438	1
Ssc.3112.1.A1_at	COBL	cordon-bleu homolog [Homo sapiens]. [Source:RefSeq;Acc:NM_015198]	2045.64	460.718	534.907	-1	0	-2.1506	5.94e-07	0.0143401	0.215405	0.318948	1
Ssc.24452.1.S1_at	C5orf41	adult retina protein [Homo sapiens]. [Source:RefSeq;Acc:NM_153607]	109.154	24.5936	57.0752	-1	0	-2.15001	6.66e-07	0.016075	1.21458	0.000126366	1
Ssc.6485.6.A1_a_at	RALY	RNA-binding protein Raly (hnRNP associated with lethal yellow homolog) (Autoantigen p542). [Source:Uniprot/SWISSPROT;Acc:Q9UKM9]	3442.4	776.407	457.268	-1	0	-2.14853	7.01e-08	0.00169032	-0.763774	0.000823659	1
Ssc.1852.1.S1_at	TMEM87A	transmembrane protein 87A [Homo sapiens]	3762.29	855.619	789.523	-1	0	-2.13657	1.09e-08	0.000263034	-0.115989	0.418482	1
Ssc.11712.1.A1_at	KIF26A	PREDICTED: kinesin family member 26A [Source:RefSeq_peptide;Acc:XP_050278]	195.468	44.8619	40.1179	-1	0	-2.12337	2.7e-08	0.000651571	-0.161243	0.304887	1
Ssc.19252.1.S1_at	CMTM7	Chemokine-like factor super family member 7. [Source:Uniprot/SWISSPROT;Acc:Q96FZ5]	701.109	162.075	143.616	-1	0	-2.11297	2.61e-07	0.00628885	-0.174444	0.369788	1
Ssc.12613.1.A1_at	FNBP4	formin binding protein 4 [Homo sapiens]. [Source:RefSeq;Acc:NM_015308]	655.959	152.092	162.06	-1	0	-2.10866	1.49e-06	0.0359875	0.0915848	0.688141	1
Ssc.9355.2.A1_at	MSX1	Homeobox protein MSX-1 (Hox-7). [Source:Uniprot/SWISSPROT;Acc:P28360]	873.49	205.551	218.745	-1	0	-2.0873	2.02e-07	0.00487789	0.0897566	0.627062	1
Ssc.3144.1.A1_at	CDC42SE2	CDC42 small effector 2; non-kinase Cdc42 effector protein SPEC2 [Homo sapiens]. [Source:RefSeq;Acc:NM_020240]	3315.2	781.937	783.966	-1	0	-2.08397	3.31e-07	0.00799456	0.00373863	0.984521	1
Ssc.12475.1.A1_at	PSPH	L-3-phosphoserine phosphatase (EC 3.1.3.3) (PSP) (O-phosphoserine phosphohydrolase) (PSPase). [Source:Uniprot/SWISSPROT;Acc:P78330]	20408.2	4836.02	2043.24	-1	-1	-2.07725	1.18e-09	2.85e-05	-1.24296	2.29e-07	0.00552888
Ssc.7563.1.A1_at	DPY19L3	dpy-19-like 3 (C. elegans) [Homo sapiens]	1325.36	316.732	296.233	-1	0	-2.06505	1.09e-08	0.000263115	-0.0965302	0.484273	1
Ssc.17462.1.S1_at	AQP11	Aquaporin 11. [Source:Uniprot/SWISSPROT;Acc:Q8NBQ7]	242.547	59.4462	46.8051	-1	0	-2.02861	8.45e-07	0.0203911	-0.344919	0.115672	1
Ssc.5620.1.A1_at	TOB1	Tob1 protein (Transducer of erbB-2 1). [Source:Uniprot/SWISSPROT;Acc:P50616]	441.06	108.119	62.7203	-1	0	-2.02835	1.71e-06	0.0411935	-0.785617	0.00413594	1
Ssc.773.2.S1_a_at	HIST1H2BK	Histone H2B K (HIRA-interacting protein 1). [Source:Uniprot/SWISSPROT;Acc:O60814]	1127.02	280.135	401.093	-1	0	-2.00833	3.01e-08	0.000726845	0.517814	0.00418897	1
Ssc.29164.1.A1_at	2004-09-08	Septin 8. [Source:Uniprot/SWISSPROT;Acc:Q92599]	112.206	28.0329	32.8682	-1	0	-2.00096	8.51e-07	0.0205194	0.229572	0.273468	1
Ssc.6886.1.A1_at	C1orf9	chromosome 1 open reading frame 9 [Homo sapiens]	4451.41	1121.01	792.127	-1	0	-1.98946	3.08e-07	0.00743084	-0.500995	0.0173978	1
Ssc.21796.1.S1_at	SORL1	Sortilin-related receptor precursor (Sorting protein-related receptor containing LDLR class A repeats) (SorLA) (SorLA-1) (Low-density lipoprotein receptor relative with 11 ligand-binding repeats) (LDLR relative with 11 ligand-binding repeats) (LR11). [Sou	4083.6	1032.64	972.387	-1	0	-1.9835	1.14e-06	0.0276112	-0.0867367	0.678004	1
Ssc.5185.1.A1_at	RUSC1	RUN and SH3 domain containing protein 1 (New molecule containing SH3 at the carboxy-terminus) (Nesca). [Source:Uniprot/SWISSPROT;Acc:Q9BVN2]	785.02	199.438	263.382	-1	0	-1.97679	8.53e-11	2.06e-06	0.40122	0.00043173	1
Ssc.7761.1.A1_at	MECOM	MDS1 and EVI1 complex locus [Homo sapiens]	3506.32	907.148	889.862	-1	0	-1.95055	2.33e-08	0.000562682	-0.027757	0.84154	1
Ssc.5963.1.A1_at	FAM107A	DRR1 protein (Down regulated in renal cell carcinoma 1) (TU3A protein). [Source:Uniprot/SWISSPROT;Acc:O95990]	511.252	133.014	110.429	-1	0	-1.94246	1.84e-07	0.00444722	-0.26846	0.133692	1
Ssc.21272.2.S1_at	CCDC15	coiled-coil domain containing 15 [Homo sapiens]	244.767	63.7511	53.6955	-1	0	-1.94089	1.34e-06	0.0324441	-0.24765	0.246897	1
Ssc.4140.1.A1_at	DUSP14	Dual specificity protein phosphatase 14 (EC 3.1.3.48) (EC 3.1.3.16) (Mitogen-activated protein kinase phosphatase 6) (MAP kinase phosphatase 6) (MKP-6) (MKP-1 like protein tyrosine phosphatase) (MKP- L). [Source:Uniprot/SWISSPROT;Acc:O95147]	1595.39	416.482	315.447	-1	0	-1.93759	2.8e-07	0.00676256	-0.400856	0.0404886	1
Ssc.25979.1.S1_at	EXTL3	Exostosin-like 3 (EC 2.4.1.223) (Glucuronyl-galactosyl-proteoglycan 4- alpha-N-acetylglucosaminyltransferase) (Putative tumor suppressor protein EXTL3) (Multiple exostosis-like protein 3) (Hereditary multiple exostoses gene isolog) (EXT-related protein 1)	148.044	39.208	36.8924	-1	0	-1.91681	6.55e-08	0.00158089	-0.0878222	0.563572	1
Ssc.27601.1.S1_at	MITF	Microphthalmia-associated transcription factor. [Source:Uniprot/SWISSPROT;Acc:O75030]	264.079	70.3801	50.6358	-1	0	-1.90773	9e-08	0.00217137	-0.475011	0.00969766	1
Ssc.1097.1.A1_at	IRF2BP2	interferon regulatory factor 2 binding protein 2 [Homo sapiens]. [Source:RefSeq;Acc:NM_182972]	1098.13	294.287	395.174	-1	0	-1.89976	4.19e-07	0.0101136	0.425262	0.0345271	1
Ssc.13585.1.S3_at	NLN	Neurolysin, mitochondrial precursor (EC 3.4.24.16) (Neurotensin endopeptidase) (Mitochondrial oligopeptidase M) (Microsomal endopeptidase) (MEP). [Source:Uniprot/SWISSPROT;Acc:Q9BYT8]	346.755	93.0085	193.126	-1	0	-1.89848	2.95e-07	0.00711301	1.05411	7.28e-05	1
Ssc.3258.1.S1_at	PSMD9	26S proteasome non-ATPase regulatory subunit 9 (26S proteasome regulatory subunit p27). [Source:Uniprot/SWISSPROT;Acc:O00233]	661.093	178.514	206.155	-1	0	-1.88882	1.6e-07	0.00385562	0.20769	0.217766	1
Ssc.31109.1.A1_at	FBXW10	F-box and WD-40 domain protein 10; chromosome 17 open reading frame 1A [Homo sapiens]. [Source:RefSeq;Acc:NM_031456]	311.445	84.3749	80.318	-1	0	-1.88409	3.7e-07	0.0089345	-0.0710894	0.687739	1
Ssc.4665.1.S1_at	THNSL2	threonine synthase-like 2 (S. cerevisiae) [Homo sapiens]	117.738	32.2018	74.9441	-1	0	-1.87036	1.32e-07	0.0031857	1.21867	8.48e-06	0.204569
Ssc.3547.1.S1_at	HTRA1	Serine protease HTRA1 precursor (EC 3.4.21.-) (L56). [Source:Uniprot/SWISSPROT;Acc:Q92743]	3485.06	953.534	1369.84	-1	0	-1.86983	1.91e-07	0.00461532	0.522649	0.0077106	1
Ssc.22750.1.S1_at	EVI1	Ecotropic virus integration 1 site protein. [Source:Uniprot/SWISSPROT;Acc:Q03112]	3751.96	1030.13	1142.29	-1	0	-1.86482	3.37e-08	0.000812647	0.149103	0.291149	1
Ssc.800.1.S1_at	ATP1A1	Sodium/potassium-transporting ATPase alpha-1 chain precursor (EC 3.6.3.9) (Sodium pump 1) (Na+/K+ ATPase 1). [Source:Uniprot/SWISSPROT;Acc:P05023]	7396.49	2055.4	2263.31	-1	0	-1.84743	2.76e-07	0.00665599	0.139019	0.414723	1
Ssc.15492.1.S1_at	TRIB1	G-protein-coupled receptor induced protein; phosphoprotein regulated by mitogenic pathways [Homo sapiens]. [Source:RefSeq;Acc:NM_025195]	777.841	217.508	309.133	-1	0	-1.83841	7.25e-07	0.0174835	0.507163	0.0170022	1
Ssc.20489.1.S1_at	MDK	Midkine precursor (Neurite outgrowth-promoting protein) (MK) (Midgestation and kidney protein) (Amphiregulin-associated protein) (ARAP) (Neurite outgrowth-promoting factor 2). [Source:Uniprot/SWISSPROT;Acc:P21741]	4268.84	1203.77	1463.9	-1	0	-1.82629	1.34e-09	3.23e-05	0.282254	0.0139856	1
Ssc.30105.1.A1_at	LDHC	L-lactate dehydrogenase C chain (EC 1.1.1.27) (LDH-C) (LDH testis subunit) (LDH-X). [Source:Uniprot/SWISSPROT;Acc:P07864]	106.414	30.1211	17.7619	-1	0	-1.82084	8.5e-09	0.000204947	-0.761991	4.09e-05	0.987242
Ssc.5331.1.S1_at	KSR2	kinase suppressor of Ras-2 [Homo sapiens]. [Source:RefSeq;Acc:NM_173598]	224.47	64.6986	67.503	-1	0	-1.79472	9.91e-08	0.00239011	0.0612169	0.678591	1
Ssc.1143.3.S1_a_at	ANXA4	Annexin A4 (Annexin IV) (Lipocortin IV) (Endonexin I) (Chromobindin 4) (Protein II) (P32.5) (Placental anticoagulant protein II) (PAP-II) (PP4-X) (35-beta calcimedin) (Carbohydrate-binding protein P33/P41) (P33/41). [Source:Uniprot/SWISSPROT;Acc:P09525]	4751.4	1391.69	1191.58	-1	0	-1.77151	2.84e-07	0.00684516	-0.22396	0.183602	1
Ssc.772.1.S1_at	CARHSP1	Calcium-regulated heat stable protein 1 (Calcium-regulated heat-stable protein of 24 kDa) (CRHSP-24). [Source:Uniprot/SWISSPROT;Acc:Q9Y2V2]	1977.23	579.935	712.66	-1	0	-1.76952	5.01e-07	0.0120933	0.297321	0.102724	1
Ssc.12145.1.A1_at	MALL	BENE protein. [Source:Uniprot/SWISSPROT;Acc:Q13021]	1931.64	567.749	499.009	-1	0	-1.7665	1.08e-06	0.0261238	-0.186186	0.323686	1
Ssc.28782.2.S1_at	SLC38A1	amino acid transporter system A1 [Homo sapiens]. [Source:RefSeq;Acc:NM_030674]	1014.97	299.038	348.663	-1	0	-1.76304	2.41e-07	0.00580401	0.221505	0.179466	1
Ssc.13562.1.A1_at	PANK1	Pantothenate kinase 1 (EC 2.7.1.33) (Pantothenic acid kinase 1) (hPanK1) (hPanK). [Source:Uniprot/SWISSPROT;Acc:Q8TE04]	751.992	221.674	157.473	-1	0	-1.76228	2.69e-07	0.00648634	-0.493335	0.0092681	1
Ssc.16511.1.A1_at	CACHD1	cache domain containing 1 [Homo sapiens]	856.22	253.605	609.49	-1	0	-1.7554	6.32e-07	0.0152379	1.26502	1.43e-05	0.344137
Ssc.19762.1.S1_at	PDIA5	Protein disulfide-isomerase A5 precursor (EC 5.3.4.1) (Protein disulfide isomerase-related protein). [Source:Uniprot/SWISSPROT;Acc:Q14554]	1764.48	523.273	627.273	-1	0	-1.75361	1.4e-07	0.0033811	0.261528	0.100129	1
Ssc.5143.1.S1_at	VPS37D	Williams-Beuren syndrome critical region protein 24 (Fragment). [Source:Uniprot/SPTREMBL;Acc:Q86XT2]	106.213	31.651	53.2402	-1	0	-1.74663	3.2e-07	0.00772357	0.750265	0.000620282	1
Ssc.21214.1.A1_at	MVP	Major vault protein (MVP) (Lung resistance-related protein). [Source:Uniprot/SWISSPROT;Acc:Q14764]	352.757	105.384	167.828	-1	0	-1.74301	6.37e-07	0.0153758	0.671322	0.00222462	1
Ssc.31132.1.A1_at	TRAF3IP2	Adapter protein CIKS (Connection to IKK and SAPK/JNK) (Nuclear factor NF-kappa-B activator 1) (ACT1). [Source:Uniprot/SWISSPROT;Acc:O43734]	1190	358.874	268.693	-1	0	-1.72942	2.58e-08	0.000623213	-0.417521	0.00571425	1
Ssc.6418.1.S1_at	FDFT1	Farnesyl-diphosphate farnesyltransferase (EC 2.5.1.21) (Squalene synthetase) (SQS) (SS) (FPP:FPP farnesyltransferase). [Source:Uniprot/SWISSPROT;Acc:P37268]	4572.91	1379.15	885.643	-1	0	-1.72934	3.85e-08	0.000929374	-0.638979	0.000392826	1
Ssc.15250.1.S1_at	CD82	CD82 antigen (Inducible membrane protein R2) (C33 antigen) (IA4) (Metastasis suppressor Kangai 1) (Suppressor of tumorigenicity-6). [Source:Uniprot/SWISSPROT;Acc:P27701]	111.133	33.8333	50.81	-1	0	-1.71578	1.31e-07	0.00316497	0.586668	0.00169614	1
Ssc.3750.1.S1_at	MTCH1	mitochondrial carrier homolog 1; presenilin-associated protein; CGI-64 protein [Homo sapiens]. [Source:RefSeq;Acc:NM_014341]	4904.76	1506.51	992.347	-1	0	-1.70297	5.68e-08	0.00136989	-0.602299	0.000733624	1
Ssc.9819.1.S1_at	PGRMC1	Membrane associated progesterone receptor component 1 (mPR). [Source:Uniprot/SWISSPROT;Acc:O00264]	9650.09	2975.91	1961.61	-1	0	-1.69721	1.17e-08	0.000281096	-0.601292	0.00021705	1
Ssc.9679.1.A1_at	LIPA	Lysosomal acid lipase/cholesteryl ester hydrolase precursor (EC 3.1.1.13) (LAL) (Acid cholesteryl ester hydrolase) (Sterol esterase) (Lipase A) (Cholesteryl esterase). [Source:Uniprot/SWISSPROT;Acc:P38571]	4653.82	1445.5	1265.64	-1	0	-1.68685	5.41e-07	0.0130599	-0.191706	0.25703	1
Ssc.28179.1.A1_s_at	MYEOV2	helicase/primase complex protein [Homo sapiens]. [Source:RefSeq;Acc:NM_138336]	5667.72	1767.66	1298.46	-1	0	-1.68093	1.76e-10	4.24e-06	-0.445038	8.65e-05	1
Ssc.12029.1.S1_at	LAMA2	Laminin alpha-2 chain precursor (Laminin M chain) (Merosin heavy chain). [Source:Uniprot/SWISSPROT;Acc:P24043]	1686.7	530.236	632.651	-1	0	-1.6695	3.72e-07	0.00897612	0.254777	0.123864	1
Ssc.3970.1.A1_at	SDAD1	SDA1 domain containing 1 [Homo sapiens]. [Source:RefSeq;Acc:NM_018115]	2282.16	718.229	669.97	-1	0	-1.66788	1.08e-11	2.6e-07	-0.100346	0.0994999	1
Ssc.3367.1.S1_at	C6orf89	chromosome 6 open reading frame 89 [Homo sapiens]	122.643	38.9459	56.4844	-1	0	-1.65492	1.37e-06	0.0331303	0.536382	0.0103072	1
Ssc.21859.1.S1_at	SYNGR1	Synaptogyrin 1. [Source:Uniprot/SWISSPROT;Acc:O43759]	620.91	197.766	404.55	-1	0	-1.65059	3.17e-07	0.0076389	1.03252	2.73e-05	0.657905
Ssc.4434.1.S1_at	CALML4	calmodulin-like 4; serologically defined breast cancer antigen NY-BR-20 [Homo sapiens]. [Source:RefSeq;Acc:NM_033429]	676.16	216.328	251.06	-1	0	-1.64414	1.52e-06	0.0366397	0.214808	0.241987	1
Ssc.1367.1.A1_at	SPAG1	sperm associated antigen 1; infertility-related sperm protein; TPR-containing protein involved in spermatogenesis; tetratricopeptide repeat-containing protein [Homo sapiens]. [Source:RefSeq;Acc:NM_003114]	1030.8	330.917	413.819	-1	0	-1.63922	6.23e-07	0.0150337	0.322532	0.0663712	1
Ssc.20175.1.S1_at	IGF1R	insulin-like growth factor 1 receptor [Homo sapiens]	1049.5	338.234	391.894	-1	0	-1.63361	5.12e-08	0.00123546	0.212442	0.111675	1
Ssc.29642.1.A1_at	CLEC4M	CD209 antigen-like protein 1 (Dendritic cell-specific ICAM-3-grabbing nonintegrin 2) (DC-SIGN2) (DC-SIGN related protein) (DC-SIGNR) (Liver/lymph node-specific ICAM-3-grabbing nonintegrin) (L-SIGN). [Source:Uniprot/SWISSPROT;Acc:Q9H2X3]	161.139	51.97	78.9729	-1	0	-1.63255	1.37e-06	0.0331228	0.603678	0.00479386	1
Ssc.31025.1.S1_at	C16orf5	chromosome 16 open reading frame 5 [Homo sapiens]	117.685	37.9555	41.2157	-1	0	-1.63255	1.62e-06	0.0390213	0.118885	0.507416	1
Ssc.24520.1.A1_at	CWF19L2	CWF19-like 2, cell cycle control [Homo sapiens]. [Source:RefSeq;Acc:NM_152434]	289.655	93.4994	136.73	-1	0	-1.63131	8.9e-07	0.0214667	0.548304	0.00650998	1
Ssc.12157.1.A1_at	MYH14	myosin, heavy polypeptide 14; nonmuscle myosin heavy chain II-C; myosin heavy chain 14 [Homo sapiens]. [Source:RefSeq;Acc:NM_024729]	420.016	135.726	303.008	-1	1	-1.62975	2.1e-09	5.06e-05	1.15866	7.03e-08	0.00169531
Ssc.9348.1.S1_at	PPARA	Peroxisome proliferator activated receptor alpha (PPAR-alpha). [Source:Uniprot/SWISSPROT;Acc:Q07869]	309.571	100.048	96.3667	-1	0	-1.62958	3.82e-07	0.00920368	-0.0540827	0.724246	1
Ssc.29079.1.A1_at	ENTPD1	ectonucleoside triphosphate diphosphohydrolase 1 [Homo sapiens]	1767.24	577.934	220.921	-1	-1	-1.61252	4.18e-07	0.0100848	-1.38737	1.82e-06	0.0438768
Ssc.6354.1.A1_at	TGIF1	5-TG-3 interacting factor (Homeobox protein TGIF). [Source:Uniprot/SWISSPROT;Acc:Q15583]	2514.14	822.957	634.607	-1	0	-1.61118	3.47e-07	0.00837306	-0.374953	0.026784	1
Ssc.979.1.S1_at	S100A1	S-100 protein, alpha chain (S100 calcium-binding protein A1). [Source:Uniprot/SWISSPROT;Acc:P23297]	1656.42	547.044	1130.51	-1	0	-1.59834	2.38e-07	0.00574671	1.04724	1.39e-05	0.334279
Ssc.4207.1.S1_at	BRD3	Bromodomain-containing protein 3 (RING3-like protein). [Source:Uniprot/SWISSPROT;Acc:Q15059]	585.027	194.062	277.444	-1	0	-1.59198	4.59e-08	0.00110842	0.515676	0.00119713	1
Ssc.21255.1.S1_at	MPZL1	myelin protein zero-like 1 isoform a; protein zero related [Homo sapiens]. [Source:RefSeq;Acc:NM_003953]	717.873	239.626	238.324	-1	0	-1.58295	4.08e-08	0.000984613	-0.00785702	0.947318	1
Ssc.17071.1.A1_at	HECA	Headcase protein homolog (hHDC). [Source:Uniprot/SWISSPROT;Acc:Q9UBI9]	481.595	161.205	187.172	-1	0	-1.57893	4.4e-07	0.0106028	0.21547	0.170752	1
Ssc.1447.1.A1_at	CGNL1	paracingulin [Homo sapiens]. [Source:RefSeq;Acc:NM_032866]	3058.91	1025.26	1217.41	-1	0	-1.57703	1.06e-06	0.0254969	0.247833	0.151015	1
Ssc.23133.1.A1_at	NUP133	Nuclear pore complex protein Nup133 (Nucleoporin Nup133) (133 kDa nucleoporin). [Source:Uniprot/SWISSPROT;Acc:Q8WUM0]	626.166	212.87	217.904	-1	0	-1.55657	1.84e-06	0.0444113	0.0337259	0.844217	1
Ssc.22447.1.S1_at	MKL2	Myocardin-related transcription factor B (MRTF-B). [Source:Uniprot/SWISSPROT;Acc:Q9ULH7]	257.356	87.5234	74.0642	-1	0	-1.55603	1.79e-06	0.0431522	-0.240891	0.177639	1
Ssc.4469.1.A1_at	FOXN3	forkhead box N3 [Homo sapiens]	639.421	217.653	261.723	-1	0	-1.55473	9.34e-07	0.0225409	0.266006	0.11697	1
Ssc.13978.1.S1_at	CCDC28A	coiled-coil domain containing 28A [Homo sapiens]	793.716	270.769	396.267	-1	0	-1.55156	1.92e-06	0.0463697	0.549411	0.00762614	1
Ssc.5254.1.A1_at	ZFYVE1	Zinc finger FYVE domain containing protein 1 (Double FYVE-containing protein 1) (Tandem FYVE fingers-1) (SR3) (pp10436). [Source:Uniprot/SWISSPROT;Acc:Q9HBF4]	189.684	65.0444	101.953	-1	0	-1.5441	8.42e-09	0.000203163	0.648405	3.94e-05	0.950685
Ssc.5301.1.S1_at	TMEM134	transmembrane protein 134 [Homo sapiens]	337.746	116.649	137.198	-1	0	-1.53377	2.31e-07	0.00556213	0.234091	0.108241	1
Ssc.862.1.S1_at	PFKP	6-phosphofructokinase, type C (EC 2.7.1.11) (Phosphofructokinase 1) (Phosphohexokinase) (Phosphofructo-1-kinase isozyme C) (PFK-C) (6- phosphofructokinase, platelet type). [Source:Uniprot/SWISSPROT;Acc:Q01813]	905.325	316.164	124.86	-1	-1	-1.51776	9.11e-08	0.00219805	-1.34036	3.17e-07	0.00764536
Ssc.5834.1.A1_at	STOM	Erythrocyte band 7 integral membrane protein (Stomatin) (Protein 7.2b). [Source:Uniprot/SWISSPROT;Acc:P27105]	4772.98	1678.82	2648.46	-1	0	-1.50744	1.43e-06	0.0344	0.657706	0.00166724	1
Ssc.3426.1.A1_at	MAPK6	Mitogen-activated protein kinase 6 (EC 2.7.1.37) (Extracellular signal-regulated kinase 3) (ERK-3) (MAP kinase isoform p97) (p97- MAPK). [Source:Uniprot/SWISSPROT;Acc:Q16659]	2312.08	818.223	849.43	-1	0	-1.49862	6.14e-09	0.000148019	0.0540006	0.567127	1
Ssc.2337.1.S1_at	PTPRF	LAR protein precursor (EC 3.1.3.48) (Leukocyte antigen related). [Source:Uniprot/SWISSPROT;Acc:P10586]	6826.38	2421.05	2329.28	-1	0	-1.49549	1.46e-07	0.00352536	-0.0557509	0.663151	1
Ssc.26065.1.S1_at	BCAR1	CRK-associated substrate (p130Cas) (Breast cancer anti-estrogen resistance 1 protein). [Source:Uniprot/SWISSPROT;Acc:P56945]	142.381	50.8296	50.937	-1	0	-1.48602	1.21e-06	0.0290918	0.00304607	0.984491	1
Ssc.11487.1.A1_at	PRR15	proline rich 15 [Homo sapiens]	349.971	126.729	91.1222	-1	0	-1.46549	1.27e-06	0.0305969	-0.475876	0.00975161	1
Ssc.25202.1.A1_at	KIAA1370	KIAA1370 [Homo sapiens]	1010.16	366.837	374.233	-1	0	-1.46138	1.49e-06	0.0359934	0.0287954	0.855067	1
Ssc.4085.1.S1_at	PXN	Paxillin. [Source:Uniprot/SWISSPROT;Acc:P49023]	924.511	340.585	356.84	-1	0	-1.44067	3.95e-08	0.000951655	0.0672622	0.536633	1
Ssc.15701.1.S1_at	TTC11	Tetratricopeptide repeat protein 11 (TPR repeat protein 11) (CGI-135). [Source:Uniprot/SWISSPROT;Acc:Q9Y3D6]	1508.32	560.362	565.56	-1	0	-1.42851	7.62e-08	0.00183843	0.0133195	0.907098	1
Ssc.27154.1.S1_at	USP47	ubiquitin specific peptidase 47 [Homo sapiens]	151.025	56.2284	67.1409	-1	0	-1.42542	1.89e-06	0.0456361	0.255894	0.125137	1
Ssc.14047.2.A1_at	MED19	mediator complex subunit 19 [Homo sapiens]	316.881	119.276	119.13	-1	0	-1.40963	6.76e-08	0.00162961	-0.00176688	0.987329	1
Ssc.11539.1.A1_at	MKRN1	Makorin 1. [Source:Uniprot/SWISSPROT;Acc:Q9UHC7]	191.533	72.7143	86.2195	-1	0	-1.39728	1.77e-07	0.00427534	0.245774	0.0630727	1
Ssc.1702.2.S1_at	GPR125	Probable G protein-coupled receptor 125 precursor (UNQ556/PRO1113). [Source:Uniprot/SWISSPROT;Acc:Q8IWK6]	67.868	25.8522	93.9013	0	1	-1.39244	2.23e-05	0.53862	1.86086	1.48e-06	0.0356333
Ssc.2616.1.A1_at	EMP2	Epithelial membrane protein-2 (EMP-2) (XMP protein). [Source:Uniprot/SWISSPROT;Acc:P54851]	1812.43	693.472	531.539	-1	0	-1.38602	9.84e-07	0.0237401	-0.383662	0.0195025	1
Ssc.14047.1.A1_at	KIAA1217	KIAA1217 [Homo sapiens]	410.47	159.25	167.146	-1	0	-1.36598	3.38e-07	0.0081613	0.0698191	0.583958	1
Ssc.12202.2.S1_at	FDPS	Farnesyl pyrophosphate synthetase (FPP synthetase) (FPS) (Farnesyl diphosphate synthetase) [Includes: Dimethylallyltranstransferase (EC 2.5.1.1); Geranyltranstransferase (EC 2.5.1.10)]. [Source:Uniprot/SWISSPROT;Acc:P14324]	4954.24	1967.01	1590.75	-1	0	-1.33266	6.98e-07	0.0168301	-0.306292	0.0383819	1
Ssc.17861.1.A1_at	MEIS1	Homeobox protein Meis1. [Source:Uniprot/SWISSPROT;Acc:O00470]	98.0642	38.9463	180.922	0	1	-1.33224	0.000142988	1	2.21581	1.42e-06	0.0341389
Ssc.5163.1.S1_at	GCNT2	N-acetyllactosaminide beta-1,6-N-acetylglucosaminyl-transferase (EC 2.4.1.150) (N-acetylglucosaminyltransferase) (I-branching enzyme) (IGNT). [Source:Uniprot/SWISSPROT;Acc:Q06430]	5711.7	2287.04	2973.7	-1	0	-1.32044	1.11e-07	0.00267719	0.378775	0.00479186	1
Ssc.5403.1.S1_at	ZNF703	zinc finger protein 703 [Homo sapiens]	467.74	187.88	214.064	-1	0	-1.3159	8.29e-07	0.0200062	0.188232	0.177623	1
Ssc.6193.1.A1_at	RAB24	Ras-related protein Rab-24. [Source:Uniprot/SWISSPROT;Acc:Q969Q5]	990.03	399.821	443.388	-1	0	-1.30812	8.08e-07	0.0194867	0.149214	0.273704	1
Ssc.24392.2.A1_at	RAB5B	Ras-related protein Rab-5B. [Source:Uniprot/SWISSPROT;Acc:P61020]	291.231	117.984	161.355	-1	0	-1.30357	4.48e-07	0.0108125	0.451643	0.00352375	1
Ssc.5846.1.S1_at	CAPN2	Calpain 2, large [catalytic] subunit precursor (EC 3.4.22.53) (Calcium-activated neutral proteinase) (CANP) (M-type) (M-calpain) (Millimolar-calpain) (Calpain large polypeptide L2). [Source:Uniprot/SWISSPROT;Acc:P17655]	5372.75	2185.89	1816.73	-1	0	-1.29744	4.11e-07	0.00990583	-0.266882	0.0482475	1
Ssc.1618.1.A1_at	MOCS1	Molybdenum cofactor biosynthesis protein 1 B (MOCS1B) (Molybdenum cofactor synthesis-step 1 protein A-B) (Molybdenum cofactor biosynthesis protein C). [Source:Uniprot/SWISSPROT;Acc:Q9NZB8]	415.696	169.418	154.548	-1	0	-1.29494	7.36e-07	0.017765	-0.132526	0.319066	1
Ssc.2690.1.S1_at	OTUD4	Putative HIV-1 induced protein HIN-1. [Source:Uniprot/SWISSPROT;Acc:Q01804]	377.109	154.892	140.76	-1	0	-1.28372	6.83e-07	0.0164641	-0.138027	0.292797	1
Ssc.6788.1.A1_at	SORBS2	Arg/Abl-interacting protein 2 isoform 1; Arg binding protein 2 [Homo sapiens]. [Source:RefSeq;Acc:NM_003603]	1758.58	727.339	622.757	-1	0	-1.27371	3.37e-07	0.00813086	-0.223959	0.0786993	1
Ssc.3409.1.A1_at	STAT3	Signal transducer and activator of transcription 3 (Acute-phase response factor). [Source:Uniprot/SWISSPROT;Acc:P40763]	879.928	367.493	617.629	-1	0	-1.25967	2.35e-07	0.00566225	0.749026	3.28e-05	0.790765
Ssc.12196.2.S1_a_at	CEACAM1	Carcinoembryonic antigen-related cell adhesion molecule 1 precursor (Biliary glycoprotein 1) (BGP-1) (Antigen CD66) (CD66a antigen). [Source:Uniprot/SWISSPROT;Acc:P13688]	120.736	50.8211	53.5508	-1	0	-1.24836	2.85e-07	0.00687003	0.0754807	0.51118	1
Ssc.16750.1.A1_at	ALCAM	CD166 antigen precursor (Activated leukocyte-cell adhesion molecule) (ALCAM). [Source:Uniprot/SWISSPROT;Acc:Q13740]	1610.43	678.21	673.844	-1	0	-1.24764	1.18e-06	0.028364	-0.00931808	0.943396	1
Ssc.757.1.S1_at	SCAMP1	Secretory carrier-associated membrane protein 1 (Secretory carrier membrane protein 1). [Source:Uniprot/SWISSPROT;Acc:O15126]	1375.93	580.958	723.058	-1	0	-1.2439	1.29e-07	0.00310315	0.315679	0.010608	1
Ssc.3048.1.S1_at	Q9BQ49	chromosome 19 open reading frame 42 [ Homo sapiens ]	1158.81	490.575	547.377	-1	0	-1.24009	2.43e-07	0.00586789	0.158061	0.174191	1
Ssc.5412.1.S1_at	KCTD20	potassium channel tetramerisation domain containing 20 [Homo sapiens]	148.675	63.5401	79.637	-1	0	-1.22642	1.94e-06	0.0467298	0.325772	0.0324511	1
Ssc.20716.1.S1_at	GLTSCR2	Glioma tumor suppressor candidate region gene 2 protein (p60). [Source:Uniprot/SWISSPROT;Acc:Q9NZM5]	1359.15	584.036	425.436	-1	0	-1.21857	9.52e-07	0.0229656	-0.457115	0.00346049	1
Ssc.2225.1.S1_at	FER	Proto-oncogene tyrosine-protein kinase FER (EC 2.7.1.112) (p94-FER) (c-FER). [Source:Uniprot/SWISSPROT;Acc:P16591]	129.509	55.7875	52.5883	-1	0	-1.21504	4.65e-07	0.0112081	-0.0852014	0.469278	1
Ssc.20279.1.S1_at	CHMP1B	chromatin modifying protein 1B [Homo sapiens]	1102.28	480.272	693.116	-1	0	-1.19856	2.05e-07	0.00495489	0.529243	0.000355919	1
Ssc.6233.1.S1_at	PPAP2B	Lipid phosphate phosphohydrolase 3 (EC 3.1.3.4) (Phosphatidic acid phosphatase 2b) (Phosphatidate phosphohydrolase type 2b) (PAP2b) (PAP- 2b) (PAP2-beta) (Vascular endothelial growth factor and type I collagen inducible protein) (VCIP). [Source:Uniprot/SW	2485	1088.82	947.397	-1	0	-1.19048	3.47e-08	0.000837767	-0.200724	0.0401059	1
Ssc.10944.1.A1_at	BCLAF1	Bcl-2-associated transcription factor 1 (Btf). [Source:Uniprot/SWISSPROT;Acc:Q9NYF8]	2063.33	904.644	937.422	-1	0	-1.18955	1.03e-06	0.0247902	0.0513471	0.678582	1
Ssc.21074.1.A1_at	SAT1	Diamine acetyltransferase 1 (EC 2.3.1.57) (Spermidine/spermine N(1)- acetyltransferase 1) (SSAT) (SSAT-1) (Putrescine acetyltransferase) (Polyamine N-acetyltransferase 1). [Source:Uniprot/SWISSPROT;Acc:P21673]	27515	12241.2	10612.6	-1	0	-1.16847	2.63e-07	0.0063475	-0.205972	0.0718185	1
Ssc.17036.1.A1_at	TMC4	transmembrane channel-like 4 [Homo sapiens]. [Source:RefSeq;Acc:NM_144686]	754.871	336.812	313.869	-1	0	-1.16429	1.64e-06	0.0395688	-0.101783	0.428939	1
Ssc.1647.1.S1_at	C11orf60	intraflagellar transport 46 homolog (Chlamydomonas) [Homo sapiens]	428.543	193.322	176.036	-1	0	-1.14844	1.19e-06	0.0286711	-0.135135	0.277553	1
Ssc.1208.1.A1_at	Q9BZS7	PNAS-119. [Source:Uniprot/SPTREMBL;Acc:Q9BZS7]	1126.89	511.715	786.85	-1	0	-1.13894	1.32e-07	0.00319603	0.620747	4.27e-05	1
Ssc.20400.1.S1_at	CTBP2	C-terminal binding protein 2 (CtBP2). [Source:Uniprot/SWISSPROT;Acc:P56545]	1111.12	505.59	444.283	-1	0	-1.13597	3.37e-07	0.0081362	-0.18649	0.0977026	1
Ssc.17277.1.S1_at	CREBBP	CREB-binding protein (EC 2.3.1.48). [Source:Uniprot/SWISSPROT;Acc:Q92793]	1000.15	460.692	480.024	-1	0	-1.11835	1.31e-06	0.0315538	0.0593053	0.620078	1
Ssc.19313.1.A1_at	MAX	Max protein. [Source:Uniprot/SWISSPROT;Acc:P61244]	1597.9	739.963	860.654	-1	0	-1.11065	1.5e-06	0.0361827	0.21798	0.0900823	1
Ssc.21600.1.S1_at	SKAP2	src family associated phosphoprotein 2; src kinase-associated phosphoprotein of 55-related protein; src-associated adaptor protein; Fyn-associated phosphoprotein SKAP55 homologue; Pyk2/RAFTK-associated protein [Homo sapiens]. [Source:RefSeq;Acc:NM_003930]	1029.54	479.774	708.744	-1	0	-1.10157	1.38e-07	0.00332425	0.562909	7.73e-05	1
Ssc.4511.1.S1_at	DHRS3	Short-chain dehydrogenase/reductase 3 (EC 1.1.-.-) (Retinal short- chain dehydrogenase/reductase 1) (retSDR1) (DD83.1). [Source:Uniprot/SWISSPROT;Acc:O75911]	1571.45	734.59	907.946	-1	0	-1.09709	2.6e-07	0.00628	0.305668	0.00934583	1
Ssc.12282.1.S1_at	PPP2R5A	Serine/threonine protein phosphatase 2A, 56 kDa regulatory subunit, alpha isoform (PP2A, B subunit, B alpha isoform) (PP2A, B subunit, B56 alpha isoform) (PP2A, B subunit, PR61 alpha isoform) (PP2A, B subunit, R5 alpha isoform). [Source:Uniprot/SWISSPROT	595.391	278.776	314.865	-1	0	-1.09473	1.69e-07	0.0040869	0.175628	0.0847211	1
Ssc.7483.1.A1_at	C1orf77	Protein HT031 (pp7704). [Source:Uniprot/SWISSPROT;Acc:Q9Y3Y2]	969.917	454.209	468.23	-1	0	-1.09451	1.99e-07	0.00480446	0.043862	0.64996	1
Ssc.7591.1.A1_at	TRMT112	tRNA methyltransferase 112	5829.7	2742.93	1972.34	-1	0	-1.0877	3.9e-09	9.42e-05	-0.475813	1.4e-05	0.338234
Ssc.3402.1.S1_at	DAG1	Dystroglycan precursor (Dystrophin-associated glycoprotein 1) [Contains: Alpha-dystroglycan (Alpha-DG); Beta-dystroglycan (Beta- DG)]. [Source:Uniprot/SWISSPROT;Acc:Q14118]	6192.48	2915.68	2072.93	-1	0	-1.08668	3.51e-08	0.000847297	-0.492158	6.85e-05	1
Ssc.14246.1.S1_at	GSN	Gelsolin precursor, plasma (Actin-depolymerizing factor) (ADF) (Brevin) (AGEL). [Source:Uniprot/SWISSPROT;Acc:P06396]	7801.72	3684.8	2956.59	-1	0	-1.0822	2.19e-08	0.000527238	-0.317652	0.00143764	1
Ssc.11548.1.S2_at	H3F3B	Histone H3.3 (H3.A) (H3.B) (H3.3Q). [Source:Uniprot/SWISSPROT;Acc:P06351]	10608	5010.61	4191.19	-1	0	-1.0821	4.84e-07	0.0116712	-0.257627	0.0281115	1
Ssc.16994.1.S1_a_at	PNKD	myofibrillogenesis regulator 1; trans-activated by hepatitis C virus core protein 2; likely ortholog of mouse brain protein 17 [Homo sapiens]. [Source:RefSeq;Acc:NM_022572]	691.493	327.201	288.736	-1	0	-1.07954	1.35e-07	0.00326179	-0.18043	0.0686342	1
Ssc.1013.1.A1_at	MGST1	Microsomal glutathione S-transferase 1 (EC 2.5.1.18) (Microsomal GST- 1) (Microsomal GST-I). [Source:Uniprot/SWISSPROT;Acc:P10620]	6732.75	3192.81	3029.36	-1	0	-1.07637	3.87e-07	0.00933651	-0.0758159	0.459297	1
Ssc.16562.1.S1_at	TF	Serotransferrin precursor (Transferrin) (Siderophilin) (Beta-1-metal binding globulin) (PRO1400). [Source:Uniprot/SWISSPROT;Acc:P02787]	210.053	99.8754	469.984	0	1	-1.07255	0.000784783	1	2.23441	1.3e-06	0.0313499
Ssc.7521.1.A1_at	RORB	Nuclear receptor ROR-beta (Nuclear receptor RZR-beta). [Source:Uniprot/SWISSPROT;Acc:Q92753]	1247.28	599.456	788.253	-1	0	-1.05706	5.72e-07	0.0138039	0.395006	0.00253016	1
Ssc.3856.1.S1_at	PI4K2A	phosphatidylinositol 4-kinase type II [Homo sapiens]. [Source:RefSeq;Acc:NM_018425]	283.976	138.101	178.134	-1	0	-1.04005	1.76e-06	0.0425062	0.367246	0.00735829	1
Ssc.2911.1.A1_at	YTHDC1	Putative splicing factor YT521. [Source:Uniprot/SWISSPROT;Acc:Q96MU7]	1227.27	603.222	654.283	-1	0	-1.02469	1.73e-06	0.0416443	0.117225	0.308068	1
Ssc.11159.1.A2_at	CSNK1A1	Casein kinase I, alpha isoform (EC 2.7.1.-) (CKI-alpha) (CK1). [Source:Uniprot/SWISSPROT;Acc:P48729]	3793.66	1869.32	1879.43	-1	0	-1.02108	7.22e-07	0.0174116	0.00778084	0.939297	1
Ssc.5567.1.S1_at	HEXIM1	HMBA-inducible; likely ortholog of mouse cardiac lineage protein 1; menage a quatre 1; hexamethylene bisacetamide-inducible protein [Homo sapiens]. [Source:RefSeq;Acc:NM_006460]	999.25	492.668	604.257	-1	0	-1.02023	6.37e-07	0.0153557	0.294549	0.0125743	1
Ssc.2416.1.S1_at	BDH2	dehydrogenase/reductase (SDR family) member 6; oxidoreductase UCPA [Homo sapiens]. [Source:RefSeq;Acc:NM_020139]	571.787	283.022	330.179	-1	0	-1.01456	1.87e-08	0.000452234	0.222333	0.0083729	1
Ssc.17620.1.S1_at	DDX24	ATP-dependent RNA helicase DDX24 (DEAD-box protein 24). [Source:Uniprot/SWISSPROT;Acc:Q9GZR7]	667.613	331.024	303.263	-1	0	-1.01208	4.37e-08	0.00105537	-0.126366	0.119844	1
Ssc.7522.1.A1_at	NDUFA2	NADH-ubiquinone oxidoreductase B8 subunit (EC 1.6.5.3) (EC 1.6.99.3) (Complex I-B8) (CI-B8). [Source:Uniprot/SWISSPROT;Acc:O43678]	3428.72	1704.89	2191.44	-1	0	-1.00799	3.75e-09	9.03e-05	0.362196	7.73e-05	1
Ssc.30258.1.A1_at	CLGN	Calmegin precursor. [Source:Uniprot/SWISSPROT;Acc:O14967]	2395.93	1201.5	232.69	0	-1	-0.995748	0.0019608	1	-2.36835	1.25e-06	0.0301912
Ssc.18572.1.S1_at	GPNMB	Putative transmembrane protein NMB precursor (Transmembrane glycoprotein HGFIN). [Source:Uniprot/SWISSPROT;Acc:Q14956]	240.783	123.122	671.919	0	1	-0.967639	0.000910829	1	2.44819	2.34e-07	0.00563888
Ssc.5368.1.S1_at	GLOD4	glyoxalase domain containing 4 [Homo sapiens]	423.105	255.859	630.018	0	1	-0.725664	0.000209758	1	1.30004	1.08e-06	0.0261004
Ssc.1209.1.S1_at	FAH	Fumarylacetoacetase (EC 3.7.1.2) (Fumarylacetoacetate hydrolase) (Beta-diketonase) (FAA). [Source:Uniprot/SWISSPROT;Acc:P16930]	198.391	125.669	603.36	0	1	-0.658715	0.0172049	1	2.26338	1.25e-06	0.0301701
Ssc.10055.1.A1_at	PDGFRA	Alpha platelet-derived growth factor receptor precursor (EC 2.7.1.112) (PDGF-R-alpha) (CD140a antigen). [Source:Uniprot/SWISSPROT;Acc:P16234]	1204.42	862.075	303.139	0	-1	-0.482448	0.00513933	1	-1.50783	3.71e-07	0.0089539
Ssc.23058.1.A1_at	DEGS2	sphingolipid C4-hydroxylase/delta 4-desaturase; sphingolipid delta 4 desaturase/C-4 hydroxylase [Homo sapiens]. [Source:RefSeq;Acc:NM_206918]	178.065	131.664	20.7877	0	-1	-0.435543	0.0991829	1	-2.66306	3.41e-07	0.00823627
Ssc.18001.1.A1_at	FOXQ1	Forkhead box protein Q1 (Hepatocyte nuclear factor 3 forkhead homolog 1) (HNF-3/forkhead-like protein 1) (HFH-1). [Source:Uniprot/SWISSPROT;Acc:Q9C009]	206.173	168.268	11.1102	0	-1	-0.293091	0.442154	1	-3.9208	4.74e-07	0.0114436
Ssc.22996.1.A1_at	PM20D2	ACY1L2 protein (Fragment). [Source:Uniprot/SPTREMBL;Acc:Q8IYS1]	42.1415	34.6641	108.878	0	1	-0.281799	0.143449	1	1.6512	1.92e-06	0.0464096
Ssc.6704.1.S1_at	HIBADH	3-hydroxyisobutyrate dehydrogenase, mitochondrial precursor (EC 1.1.1.31) (HIBADH). [Source:Uniprot/SWISSPROT;Acc:P31937]	230.292	191.56	445.525	0	1	-0.265671	0.0638616	1	1.21771	1.53e-06	0.0370188
Ssc.30921.2.S1_at	APBB1	Amyloid beta A4 precursor protein-binding family B member 1 (Fe65 protein). [Source:Uniprot/SWISSPROT;Acc:O00213]	37.5763	35.6406	202.754	0	1	-0.0762999	0.777922	1	2.50813	1.47e-06	0.0355715
Ssc.37.1.S1_at	HPR	Haptoglobin-related protein precursor. [Source:Uniprot/SWISSPROT;Acc:P00739]	12.7656	12.1319	7433.36	0	1	-0.0734587	0.879883	1	9.25907	9.99e-10	2.41e-05
Ssc.8295.1.A1_at	AGXT2L1	alanine-glyoxylate aminotransferase 2-like 1 [Homo sapiens]. [Source:RefSeq;Acc:NM_031279]	4.84421	4.64009	7643.12	0	1	-0.0621086	0.664216	1	10.6858	4.64e-16	1.12e-11
Ssc.11555.1.S1_at	TMEM98	transmembrane protein 98 [ Homo sapiens ]	668.284	641.506	297.722	0	-1	-0.0589977	0.602099	1	-1.1075	8.31e-07	0.0200495
Ssc.8019.1.A1_at	RELN	Reelin precursor (EC 3.4.21.-). [Source:Uniprot/SWISSPROT;Acc:P78509]	11.1641	10.9503	150.277	0	1	-0.0279007	0.891401	1	3.77858	1.36e-09	3.29e-05
Ssc.10429.1.S1_at	ANKRD1	cardiac ankyrin repeat protein; cytokine inducible nuclear protein [Homo sapiens]. [Source:RefSeq;Acc:NM_014391]	4.70314	4.67056	261.927	0	1	-0.0100297	0.96321	1	5.80943	2.84e-11	6.85e-07
Ssc.8004.1.A1_at	SLC16A12	similar monocarboxylate transporter [Homo sapiens]. [Source:RefSeq;Acc:NM_213606]	4.59697	4.59829	292.159	0	1	0.000414828	0.998895	1	5.98951	6.02e-10	1.45e-05
Ssc.15980.1.S1_at	LBP	Lipopolysaccharide-binding protein precursor (LBP). [Source:Uniprot/SWISSPROT;Acc:P18428]	4.58189	4.72009	434.174	0	1	0.0428724	0.905314	1	6.52331	1.71e-09	4.12e-05
Ssc.8274.1.A1_at	PFN2	Profilin II. [Source:Uniprot/SWISSPROT;Acc:P35080]	536.863	562.815	1390.48	0	1	0.0681056	0.593501	1	1.30485	5.38e-07	0.0129836
Ssc.4679.1.S1_at	ANG1	Angiogenin precursor (EC 3.1.27.-) (Ribonuclease 5) (RNase 5). [Source:Uniprot/SWISSPROT;Acc:P03950]	362.371	402.275	833.534	0	1	0.150717	0.183651	1	1.05106	9.84e-07	0.0237398
Ssc.1183.1.S1_at	STEAP1	Six transmembrane epithelial antigen of prostate. [Source:Uniprot/SWISSPROT;Acc:Q9UHE8]	567.421	673.064	106.978	0	-1	0.246325	0.318352	1	-2.65343	2.76e-07	0.00666988
Ssc.17965.1.S1_at	TMEM86A	transmembrane protein 86A [Homo sapiens]	245.875	301.823	1739.94	0	1	0.295781	0.128545	1	2.52726	2.94e-08	0.000710096
Ssc.24638.1.S1_at	PRLR	Prolactin receptor precursor (PRL-R). [Source:Uniprot/SWISSPROT;Acc:P16471]	4.77012	5.99501	536.973	0	1	0.329738	0.306772	1	6.48494	4.38e-10	1.06e-05
Ssc.25577.1.S1_at	C9orf3	aminopeptidase O [Homo sapiens]. [Source:RefSeq;Acc:NM_032823]	27.3722	34.4464	157.144	0	1	0.331639	0.131279	1	2.18966	4.28e-07	0.01033
Ssc.90.1.S1_at	CHI3L1	Chitinase-3 like protein 1 precursor (Cartilage glycoprotein-39) (GP- 39) (39 kDa synovial protein) (HCgp-39) (YKL-40). [Source:Uniprot/SWISSPROT;Acc:P36222]	159.912	203.892	6304.86	0	1	0.350525	0.363818	1	4.95059	4.87e-08	0.0011738
Ssc.44.1.S1_at	ITGB3	Integrin beta-3 precursor (Platelet membrane glycoprotein IIIa) (GPIIIa) (CD61 antigen). [Source:Uniprot/SWISSPROT;Acc:P05106]	56.4031	72.1584	660.227	0	1	0.355393	0.19084	1	3.19372	9.43e-08	0.00227544
Ssc.20458.1.S1_at	CPB2	plasma carboxypeptidase B2 isoform a preproprotein; thrombin-activatable fibrinolysis inhibitor; thrombin-activable fibrinolysis inhibitor; carboxypeptidase B-like protein; carboxypeptidase U [Homo sapiens]. [Source:RefSeq;Acc:NM_001872]	4.62908	5.97647	102.361	0	1	0.368567	0.331251	1	4.09823	2.66e-07	0.00642226
Ssc.19197.1.S1_at	KIRREL3	kin of IRRE like 3 [Homo sapiens]. [Source:RefSeq;Acc:NM_032531]	5.62581	8.29199	58.4788	0	1	0.559657	0.0690349	1	2.81812	7.63e-07	0.0184078
Ssc.6974.1.A1_at	SYTL2	Synaptotagmin-like protein 2 (Exophilin 4). [Source:Uniprot/SWISSPROT;Acc:Q9HCH5]	109.192	162.988	613.069	0	1	0.577897	0.00257402	1	1.91128	7.06e-08	0.00170301
Ssc.3692.1.A1_at	MYOF	Myoferlin (Fer-1 like protein 3). [Source:Uniprot/SWISSPROT;Acc:Q9NZM1]	342.487	520.267	182.402	0	-1	0.603202	0.00187606	1	-1.51213	7.03e-07	0.0169618
Ssc.22406.1.A1_at	AQP1	Aquaporin-CHIP (Water channel protein for red blood cells and kidney proximal tubule) (Aquaporin 1) (AQP-1) (Urine water channel). [Source:Uniprot/SWISSPROT;Acc:P29972]	1058.81	1646.03	456.74	0	-1	0.636547	0.000207988	1	-1.84954	8.18e-09	0.000197439
Ssc.4858.1.S1_at	FECH	Ferrochelatase, mitochondrial precursor (EC 4.99.1.1) (Protoheme ferro-lyase) (Heme synthetase). [Source:Uniprot/SWISSPROT;Acc:P22830]	420.779	657.189	2251.94	0	1	0.643247	0.000463623	1	1.77679	3.89e-08	0.000938359
Ssc.8379.1.A1_at	SLC35A1	CMP-sialic acid transporter (CMP-Sia-Tr) (CMP-SA-Tr) (Solute carrier family 35 member A1). [Source:Uniprot/SWISSPROT;Acc:P78382]	294.654	460.878	952.616	0	1	0.645366	9.14e-05	1	1.04751	1.07e-06	0.0257595
Ssc.9321.1.S1_at	PQLC1	PQ loop repeat containing 1 [Homo sapiens]. [Source:RefSeq;Acc:NM_025078]	152.141	238.283	921.357	0	1	0.647274	0.00917622	1	1.95108	1.4e-06	0.0338658
Ssc.14219.1.A1_at	MYOCD	Myocardin. [Source:Uniprot/SWISSPROT;Acc:Q8IZQ8]	501.326	814	169.816	0	-1	0.699281	0.0045988	1	-2.26106	2.21e-07	0.00532876
Ssc.27267.1.A1_at	DDHD2	DDHD domain containing 2 [Source:RefSeq_peptide;Acc:NP_056029]	27.8441	45.7435	264.036	0	1	0.716196	0.00668494	1	2.5291	1.7e-07	0.00410921
Ssc.9516.1.A1_at	ATG4A	autophagy-related cysteine endopeptidase 2 isoform a; autophagy-related cysteine endopeptidase 2; AUT-like 2, cysteine endopeptidase (S. cerevisiae); autophagin 2 [Homo sapiens]. [Source:RefSeq;Acc:NM_052936]	28.8248	47.6497	145.901	0	1	0.72516	0.000605193	1	1.61445	4.83e-07	0.0116425
Ssc.26140.1.S1_at	GALNT10	Polypeptide N-acetylgalactosaminyltransferase 10 (EC 2.4.1.41) (Protein-UDP acetylgalactosaminyltransferase 10) (UDP- GalNAc:polypeptide N-acetylgalactosaminyltransferase 10) (Polypeptide GalNAc transferase 10) (GalNAc-T10) (pp-GaNTase 10). [Source:Unipro	94.9867	168.879	890.207	0	1	0.830196	0.00759465	1	2.39815	1.53e-06	0.0370165
Ssc.21328.1.S1_at	MANSC1	MANSC domain containing protein 1 precursor (UNQ316/PRO361). [Source:Uniprot/SWISSPROT;Acc:Q9H8J5]	2362.48	4390.62	1634.21	0	-1	0.894122	1.37e-05	0.330721	-1.42583	1.52e-07	0.00366074
Ssc.15648.1.S1_at	BEX4	PREDICTED: brain expressed X-linked-like 1 [Source:RefSeq_peptide;Acc:XP_043653]	145.726	282.186	7494.47	0	1	0.953393	0.00767891	1	4.73111	6.75e-09	0.000162936
Ssc.15722.1.S1_at	LRPAP1	Alpha-2-macroglobulin receptor-associated protein precursor (Alpha-2- MRAP) (Low density lipoprotein receptor-related protein-associated protein 1) (RAP). [Source:Uniprot/SWISSPROT;Acc:P30533]	1701.86	3404.42	4342.37	1	0	1.0003	7.54e-07	0.01819	0.351073	0.00452802	1
Ssc.4438.1.A1_at	PAWR	apoptosis response protein; prostate apoptosis response protein 4 [Homo sapiens]. [Source:RefSeq;Acc:NM_002583]	386.78	778.914	763.02	1	0	1.00995	1.14e-06	0.0275361	-0.0297437	0.779219	1
Ssc.1271.1.S1_at	PPPDE1	Protein CGI-96 (PNAS-4). [Source:Uniprot/SWISSPROT;Acc:Q9BSY9]	101.058	204.208	193.247	1	0	1.01486	4.85e-07	0.0116893	-0.0795943	0.42166	1
Ssc.10317.1.A1_at	KDELC1	KDEL (Lys-Asp-Glu-Leu) containing 1; endoplasmic reticulum resident protein 58 [Homo sapiens]. [Source:RefSeq;Acc:NM_024089]	105.386	213.476	123.809	1	0	1.01839	1.66e-06	0.0401317	-0.78596	1.89e-05	0.455311
Ssc.6772.1.A1_at	PSMD5	26S proteasome non-ATPase regulatory subunit 5 (26S proteasome subunit S5B) (26S protease subunit S5 basic). [Source:Uniprot/SWISSPROT;Acc:Q16401]	356.789	724.773	380.207	1	0	1.02246	8.83e-07	0.0213081	-0.930745	2.2e-06	0.0529856
Ssc.6742.1.A1_at	SCP2	Nonspecific lipid-transfer protein, mitochondrial precursor (NSL-TP) (Sterol carrier protein 2) (SCP-2) (Sterol carrier protein X) (SCP-X) (SCPX). [Source:Uniprot/SWISSPROT;Acc:P22307]	3156.77	6481.78	7089.97	1	0	1.03794	1.81e-06	0.0436001	0.12939	0.27101	1
Ssc.7608.1.A1_at	ARL8B	ADP-ribosylation factor-like 10C [Homo sapiens]. [Source:RefSeq;Acc:NM_018184]	1001.81	2059.22	2340	1	0	1.03949	1.54e-06	0.0372622	0.184415	0.122065	1
Ssc.24421.1.S1_at	C12orf35	chromosome 12 open reading frame 35 [Homo sapiens]	85.5953	176.204	38.2697	0	-1	1.04164	0.000404792	1	-2.20297	4.78e-07	0.0115236
Ssc.2762.1.S1_at	SSR4	Translocon-associated protein, delta subunit precursor (TRAP-delta) (Signal sequence receptor delta subunit) (SSR-delta). [Source:Uniprot/SWISSPROT;Acc:P51571]	3721.73	7735.26	6616.32	1	0	1.05548	1.75e-07	0.0042122	-0.225419	0.0289084	1
Ssc.13990.1.S1_at	ACTR3	Actin-like protein 3 (Actin-related protein 3). [Source:Uniprot/SWISSPROT;Acc:P61158]	998.016	2078.55	1298.88	1	0	1.05844	2.1e-08	0.000506171	-0.678309	1.79e-06	0.0431135
Ssc.24509.1.A1_at	GABRP	Gamma-aminobutyric-acid receptor pi subunit precursor (GABA(A) receptor). [Source:Uniprot/SWISSPROT;Acc:O00591]	83.0969	174.673	12.5003	0	-1	1.07179	0.0238389	1	-3.80462	1.76e-06	0.0424154
Ssc.5257.1.S1_at	B3GNT2	Beta-1,3-galactosyltransferase 7 (EC 2.4.1.-) (Beta-1,3-GalTase 7) (Beta3Gal-T7) (b3Gal-T7) (UDP-galactose:beta-N-acetylglucosamine beta- 1,3-galactosyltransferase 7) (UDP-Gal:beta-GlcNAc beta-1,3- galactosyltransferase 7) (Beta-3-Gx-T7). [Source:Uniprot/	515.222	1091.08	697.833	1	0	1.08249	5.64e-07	0.0136029	-0.644802	6.98e-05	1
Ssc.19553.1.A1_at	TACC2	Transforming acidic coiled-coil-containing protein 2 (Anti Zuai-1) (AZU-1). [Source:Uniprot/SWISSPROT;Acc:O95359]	822.708	1753.24	703.667	1	-1	1.09157	7.24e-07	0.0174718	-1.31706	1.12e-07	0.00269446
Ssc.5151.1.A1_at	FAM62A	extended synaptotagmin-like protein 1 [Homo sapiens]	377.745	809.576	564.418	1	0	1.09975	8.82e-07	0.021288	-0.520402	0.000649069	1
Ssc.21993.1.S1_at	RAB10	Ras-related protein Rab-10. [Source:Uniprot/SWISSPROT;Acc:P61026]	294.095	630.595	524.499	1	0	1.10043	3.48e-07	0.00839967	-0.265773	0.0226038	1
Ssc.1181.1.S1_at	CTSB	Cathepsin B precursor (EC 3.4.22.1) (Cathepsin B1) (APP secretase) (APPS). [Source:Uniprot/SWISSPROT;Acc:P07858]	5895.38	12663.5	17579.6	1	0	1.10301	7.67e-07	0.0184956	0.473234	0.00119881	1
Ssc.21644.1.S1_a_at	STT3A	Oligosaccharyl transferase STT3 subunit homolog (B5) (Integral membrane protein 1) (TMC). [Source:Uniprot/SWISSPROT;Acc:P46977]	233.732	505.056	459.754	1	0	1.11159	1.16e-06	0.0279997	-0.135582	0.260238	1
Ssc.30764.1.S1_at	MGAT2	Alpha-1,6-mannosyl-glycoprotein 2-beta-N-acetylglucosaminyltransferase (EC 2.4.1.143) (N-glycosyl-oligosaccharide-glycoprotein N- acetylglucosaminyltransferase II) (Beta-1,2-N- acetylglucosaminyltransferase II) (GNT-II) (GlcNAc-T II). [Source:Uniprot/SWIS	170.963	371.101	248.44	1	0	1.11813	7.28e-08	0.00175689	-0.578915	3.99e-05	0.961502
Ssc.3321.1.A1_at	ALDH18A1	Delta 1-pyrroline-5-carboxylate synthetase (P5CS) (Aldehyde dehydrogenase 18 family member A1) [Includes: Glutamate 5-kinase (EC 2.7.2.11) (Gamma-glutamyl kinase) (GK); Gamma-glutamyl phosphate reductase (GPR) (EC 1.2.1.41) (Glutamate-5-semialdehyde dehyd	417.979	913.482	889.69	1	0	1.12794	1.11e-07	0.00267638	-0.0380737	0.685052	1
Ssc.9391.1.A1_at	KIAA0247	KIAA0247 [Homo sapiens]	1082.81	2373.63	4582.9	1	0	1.13231	3.12e-07	0.00753499	0.949169	1.76e-06	0.0424926
Ssc.7592.1.A1_at	PUS7	pseudouridylate synthase 7 homolog (S. cerevisiae) [Homo sapiens]	235.011	527.212	322.018	1	0	1.16566	2.25e-12	5.43e-08	-0.711241	4.21e-10	1.02e-05
Ssc.10772.1.A1_at	AMMECR1	Alport syndrome, mental retardation, midface hypoplasia and elliptocytosis chromosomal region gene 1 [Homo sapiens]	75.3112	169.41	90.2307	1	0	1.16958	4.07e-07	0.00981868	-0.908827	4.68e-06	0.113002
Ssc.5966.1.A1_at	CRELD2	cysteine-rich with EGF-like domains 2 [Homo sapiens]	368.252	833.659	904.968	1	0	1.17877	8.34e-08	0.00201284	0.118408	0.228949	1
Ssc.7721.1.A1_at	PLS3	T-plastin. [Source:Uniprot/SWISSPROT;Acc:P13797]	2410.29	5481.46	3720.23	1	0	1.18535	1.12e-06	0.027069	-0.55917	0.000798286	1
Ssc.6767.1.S1_at	SELT	selenoprotein T [Homo sapiens]. [Source:RefSeq;Acc:NM_016275]	1111.45	2534.47	2016.19	1	0	1.18924	1.35e-07	0.0032612	-0.330052	0.00657408	1
Ssc.5746.1.S1_at	IMPAD1	myo-inositol monophosphatase A3 [Source:RefSeq_peptide;Acc:NP_060283]	359.533	822.229	657.814	1	0	1.19342	1.53e-07	0.00368318	-0.321861	0.0083166	1
Ssc.3325.2.S1_a_at	EXT1	Exostosin-1 (EC 2.4.1.224) (EC 2.4.1.225) (Glucuronosyl-N- acetylglucosaminyl-proteoglycan/N-acetylglucosaminyl-proteoglycan 4- alpha-N-acetylglucosaminyltransferase) (Putative tumor suppressor protein EXT1) (Multiple exostoses protein 1). [Source:Uniprot	234.203	536.772	419.588	1	0	1.19655	1.65e-07	0.00398684	-0.355336	0.00493943	1
Ssc.15266.1.S1_at	HPGD	15-hydroxyprostaglandin dehydrogenase [NAD+] (EC 1.1.1.141) (PGDH). [Source:Uniprot/SWISSPROT;Acc:P15428]	6948.35	16029.2	26577.2	1	0	1.20596	1.99e-06	0.0479787	0.729483	0.000181864	1
Ssc.16459.1.S1_at	SAR1A	GTP-binding protein SAR1a (COPII-associated small GTPase). [Source:Uniprot/SWISSPROT;Acc:Q9NR31]	232.339	538.346	473.227	1	0	1.2123	4.19e-07	0.0100978	-0.186001	0.126063	1
Ssc.12963.1.S2_at	TPM4	Tropomyosin alpha 4 chain (Tropomyosin 4) (TM30p1). [Source:Uniprot/SWISSPROT;Acc:P07226]	3020.96	7127.99	5317.46	1	0	1.23849	4.81e-07	0.0115921	-0.422759	0.00404806	1
Ssc.4114.1.A1_at	Q86UD3	membrane-associated ring finger (C3HC4) 3 [Source:RefSeq_peptide;Acc:NP_848545]	14.639	35.1383	137.503	0	1	1.26323	8.42e-05	1	1.96835	1.45e-06	0.0349118
Ssc.11071.1.S1_at	VCL	Vinculin (Metavinculin). [Source:Uniprot/SWISSPROT;Acc:P18206]	1019.78	2451.37	1674.62	1	0	1.26533	1.35e-08	0.000326036	-0.549755	4.37e-05	1
Ssc.13723.1.S1_at	PDSS1	trans-prenyltransferase; polyprenyl pyrophosphate synthetase; 2610203G20Rik; 2700031G06Rik [Homo sapiens]. [Source:RefSeq;Acc:NM_014317]	71.4392	173.701	87.1114	1	0	1.28182	2.36e-07	0.00569228	-0.995672	2.79e-06	0.0673972
Ssc.4382.1.S1_at	PDHB	Pyruvate dehydrogenase E1 component beta subunit, mitochondrial precursor (EC 1.2.4.1) (PDHE1-B). [Source:Uniprot/SWISSPROT;Acc:P11177]	880.008	2143.22	1606.49	1	0	1.28419	1.54e-06	0.0372028	-0.415865	0.0110525	1
Ssc.6041.2.A1_at	ETF1	eukaryotic translation termination factor 1; polypeptide chain release factor 1; sup45 (yeast omnipotent suppressor 45) homolog-like 1 [Homo sapiens]. [Source:RefSeq;Acc:NM_004730]	435.011	1069.9	820.641	1	0	1.29835	1e-07	0.00241816	-0.382655	0.00380168	1
Ssc.10147.1.S1_at	BXDC1	Brix domain containing protein 1. [Source:Uniprot/SWISSPROT;Acc:Q9H7B2]	93.6258	233.344	167.504	1	0	1.31748	1.76e-06	0.0424288	-0.478262	0.00625198	1
Ssc.18811.1.A1_at	GJA4	Gap junction alpha-4 protein (Connexin 37) (Cx37). [Source:Uniprot/SWISSPROT;Acc:P35212]	72.8877	182.652	87.6591	1	0	1.32535	3.34e-07	0.00805665	-1.05912	2.97e-06	0.0717068
Ssc.20785.1.A1_at	HSD17B12	steroid dehydrogenase homolog; 3-ketoacyl-CoA reductase [Homo sapiens]. [Source:RefSeq;Acc:NM_016142]	688.898	1739.86	1931.74	1	0	1.33661	2.06e-06	0.0497346	0.150927	0.322576	1
Ssc.16707.1.S1_at	ENO1	Alpha enolase (EC 4.2.1.11) (2-phospho-D-glycerate hydro-lyase) (Non- neural enolase) (NNE) (Enolase 1) (Phosphopyruvate hydratase). [Source:Uniprot/SWISSPROT;Acc:P06733]	916.024	2318.44	1527.6	1	0	1.3397	8.9e-07	0.0214692	-0.601893	0.00095937	1
Ssc.7531.1.A1_at	GALC	Galactocerebrosidase precursor (EC 3.2.1.46) (GALCERase) (Galactosylceramidase) (Galactosylceramide beta-galactosidase) (Galactocerebroside beta-galactosidase). [Source:Uniprot/SWISSPROT;Acc:P54803]	200.721	512.978	559.147	1	0	1.3537	1.23e-06	0.0296199	0.12433	0.393066	1
Ssc.24930.1.S1_at	LTV1	LTV1 homolog (S. cerevisiae) [Homo sapiens]	147.959	381.244	281.498	1	0	1.36552	7.19e-07	0.0173525	-0.437591	0.00757197	1
Ssc.3771.1.A1_at	ENAH	Enabled protein homolog. [Source:Uniprot/SWISSPROT;Acc:Q8N8S7]	343.943	886.752	463.728	1	0	1.36636	8.04e-08	0.00193992	-0.935252	3.36e-06	0.081105
Ssc.1977.1.S1_at	NDRG1	NDRG1 protein (N-myc downstream regulated gene 1 protein) (Differentiation-related gene 1 protein) (DRG1) (Reducing agents and tunicamycin-responsive protein) (RTP) (Nickel-specific induction protein Cap43) (Rit42). [Source:Uniprot/SWISSPROT;Acc:Q92597]	856.278	2221.29	1978.68	1	0	1.37525	7.26e-08	0.00175138	-0.16686	0.1472	1
Ssc.7580.1.A1_at	PLSCR3	phospholipid scramblase 3 [Homo sapiens]	638.773	1667.4	2426.39	1	0	1.38423	7.47e-07	0.0180155	0.541207	0.00224127	1
Ssc.19133.1.A1_at	BIVM	basic, immunoglobulin-like variable motif containing [Homo sapiens]. [Source:RefSeq;Acc:NM_017693]	42.1683	110.492	65.7986	1	0	1.38971	7.76e-08	0.00187145	-0.747812	2.99e-05	0.722209
Ssc.28502.1.S1_at	C11orf24	chromosome 11 open reading frame 24 [Homo sapiens]	496.713	1323.64	1632.52	1	0	1.41403	1.74e-06	0.0420517	0.302585	0.0715003	1
Ssc.2746.1.A1_at	CDS1	Phosphatidate cytidylyltransferase 1 (EC 2.7.7.41) (CDP-diglyceride synthetase 1) (CDP-diglyceride pyrophosphorylase 1) (CDP- diacylglycerol synthase 1) (CDS 1) (CTP:phosphatidate cytidylyltransferase 1) (CDP-DAG synthase 1) (CDP-DG synthetase 1). [Source	335.491	902.476	106.528	0	-1	1.42761	7.4e-05	1	-3.08266	4.84e-08	0.00116637
Ssc.10003.1.S1_at	TMEM30A	transmembrane protein 30A; chromosome 6 open reading frame 67 [Homo sapiens]. [Source:RefSeq;Acc:NM_018247]	646.368	1741.6	1633.04	1	0	1.42998	9.31e-08	0.00224495	-0.0928512	0.432339	1
Ssc.21635.1.A1_at	MGST2	Microsomal glutathione S-transferase 2 (EC 2.5.1.18) (Microsomal GST- 2) (Microsomal GST-II). [Source:Uniprot/SWISSPROT;Acc:Q99735]	190.253	515.667	917.726	1	0	1.43852	1.66e-06	0.0400304	0.831623	0.000225645	1
Ssc.5744.2.S1_at	FUCA1	Tissue alpha-L-fucosidase precursor (EC 3.2.1.51) (Alpha-L-fucosidase I) (Alpha-L-fucoside fucohydrolase). [Source:Uniprot/SWISSPROT;Acc:P04066]	514.227	1411.58	1135.18	1	0	1.45683	7.58e-08	0.00182867	-0.314389	0.0187106	1
Ssc.6028.1.S1_at	Q8TAD7	chromosome 12 open reading frame 75 [ Homo sapiens ]	503.974	1393.03	2666.41	1	0	1.46681	6.08e-08	0.00146764	0.936671	5e-06	0.120577
Ssc.11457.1.A1_at	PPT1	Palmitoyl-protein thioesterase 1 precursor (EC 3.1.2.22) (Palmitoyl- protein hydrolase 1). [Source:Uniprot/SWISSPROT;Acc:P50897]	1678.26	4646.91	5017.47	1	0	1.46931	1.21e-07	0.00292185	0.110689	0.376735	1
Ssc.19527.1.S1_at	MRPS16	28S ribosomal protein S16, mitochondrial precursor (MRP-S16) (CGI- 132). [Source:Uniprot/SWISSPROT;Acc:Q9Y3D3]	217.6	611.77	441.028	1	0	1.49131	6.73e-07	0.0162377	-0.472121	0.00781076	1
Ssc.18347.1.A1_s_at	S1PR5	sphingosine-1-phosphate receptor 5 [Mus musculus]	44.9013	126.27	191.183	1	0	1.49168	2.46e-07	0.00594119	0.598445	0.000848276	1
Ssc.23247.1.S1_at	MYLK	Myosin light chain kinase, smooth muscle and non-muscle isozymes (EC 2.7.1.117) (MLCK) [Contains: Telokin (Kinase related protein) (KRP)]. [Source:Uniprot/SWISSPROT;Acc:Q15746]	1046.59	2975.42	1471.29	1	0	1.50739	5.12e-07	0.0123546	-1.01601	2.16e-05	0.520521
Ssc.17393.1.S1_at	GABBR1	gamma-aminobutyric acid (GABA) B receptor, 1 [Homo sapiens]	46.4433	133.678	152.579	1	0	1.52522	1.82e-06	0.0439419	0.190797	0.269805	1
Ssc.16315.1.S1_at	CS	Citrate synthase, mitochondrial precursor (EC 2.3.3.1). [Source:Uniprot/SWISSPROT;Acc:O75390]	930.188	2680.83	2257.08	1	0	1.52708	6.97e-07	0.0168061	-0.248223	0.124011	1
Ssc.2485.1.S1_at	SDC2	Syndecan-2 precursor (Fibroglycan) (Heparan sulfate proteoglycan core protein) (HSPG) (SYND2). [Source:Uniprot/SWISSPROT;Acc:P34741]	72.6371	209.602	211.255	1	0	1.52887	1.37e-06	0.0330776	0.0113346	0.944692	1
Ssc.4347.1.A1_at	FKBP9L	similar to FK506 binding protein 9 [Homo sapiens]. [Source:RefSeq;Acc:NM_182827]	697.635	2017.24	1010.04	1	0	1.53184	3.89e-07	0.0093872	-0.997969	2.28e-05	0.550592
Ssc.30729.3.A1_at	ZNF281	Zinc finger protein 281 (Zinc finger DNA binding protein 99) (Transcription factor ZBP-99) (GC-box-binding zinc finger protein 1). [Source:Uniprot/SWISSPROT;Acc:Q9Y2X9]	189.667	548.891	480.939	1	0	1.53305	2.06e-06	0.0497576	-0.190665	0.278286	1
Ssc.271.1.A1_at	CD55	Complement decay-accelerating factor precursor (CD55 antigen). [Source:Uniprot/SWISSPROT;Acc:P08174]	142.418	413.886	517.073	1	0	1.5391	4.8e-07	0.011582	0.321135	0.0485387	1
Ssc.5677.1.A1_at	ST8SIA4	CMP-N-acetylneuraminate-poly-alpha-2,8-sialyl transferase (EC 2.4.99.-) (Alpha-2,8-sialyltransferase 8D) (ST8Sia IV) (Polysialyltransferase-1). [Source:Uniprot/SWISSPROT;Acc:Q92187]	126.541	380.855	341.711	1	0	1.58963	4.54e-07	0.0109537	-0.156464	0.314405	1
Ssc.13262.1.S1_at	EIF4EBP1	Eukaryotic translation initiation factor 4E binding protein 1 (4E-BP1) (eIF4E-binding protein 1) (Phosphorylated heat- and acid-stable protein regulated by insulin 1) (PHAS-I). [Source:Uniprot/SWISSPROT;Acc:Q13541]	234.24	705.591	622.511	1	0	1.59084	3.27e-07	0.00789373	-0.180734	0.234674	1
Ssc.17023.1.S1_at	TSPAN33	tetraspanin 33 [Homo sapiens]	54.4208	165.31	159.117	1	0	1.60294	9.03e-07	0.0217921	-0.0550793	0.737814	1
Ssc.25370.1.S1_at	SNX6	Sorting nexin 6 (TRAF4-associated factor 2). [Source:Uniprot/SWISSPROT;Acc:Q9UNH7]	266.093	808.944	447.819	1	0	1.60411	1.07e-06	0.025909	-0.853124	0.000307358	1
Ssc.22078.1.A1_at	PLA2G10	Group X secretory phospholipase A2 precursor (EC 3.1.1.4) (Phosphatidylcholine 2-acylhydrolase GX) (GX sPLA2) (sPLA2-X). [Source:Uniprot/SWISSPROT;Acc:O15496]	1708.31	5216.68	15132.3	1	1	1.61056	7.61e-07	0.0183536	1.53643	1.21e-06	0.0290757
Ssc.21846.1.S1_at	CDC42EP3	Cdc42 effector protein 3; MSE55-related protein; CRIB-containing BORG2 protein [Homo sapiens]. [Source:RefSeq;Acc:NM_006449]	52.4517	160.867	167.042	1	0	1.61681	2.04e-06	0.0491319	0.0543417	0.763215	1
Ssc.11174.1.S1_at	SLC26A2	Sulfate transporter (Diastrophic dysplasia protein). [Source:Uniprot/SWISSPROT;Acc:P50443]	327.371	1004.25	620.222	1	0	1.61713	6.78e-08	0.00163469	-0.695268	0.0001823	1
Ssc.21408.1.S1_at	DNAJC3	DnaJ (Hsp40) homolog, subfamily C, member 3; protein-kinase, interferon-inducible double stranded RNA dependent inhibitor [Homo sapiens]. [Source:RefSeq;Acc:NM_006260]	92.616	284.215	238.5	1	0	1.61765	8.17e-09	0.000197109	-0.252994	0.0303731	1
Ssc.23242.1.A1_at	FSTL1	Follistatin-related protein 1 precursor (Follistatin-like 1). [Source:Uniprot/SWISSPROT;Acc:Q12841]	1936.36	5977.51	8155.03	1	0	1.62619	6.25e-08	0.00150651	0.448144	0.00432125	1
Ssc.21369.1.A1_s_at	GGTA1	glycoprotein, alpha-galactosyltransferase 1 [Sus scrofa]	832.789	2573.57	1632.09	1	0	1.62775	1.69e-06	0.040871	-0.65705	0.00316342	1
Ssc.6709.1.S1_at	LGMN	Legumain precursor (EC 3.4.22.34) (Asparaginyl endopeptidase) (Protease, cysteine 1). [Source:Uniprot/SWISSPROT;Acc:Q99538]	1360.79	4229.34	5977.74	1	0	1.63598	4.37e-08	0.00105401	0.499169	0.00175958	1
Ssc.1525.1.S1_at	MFSD7	major facilitator superfamily domain containing 7 [Homo sapiens]	145.101	453.026	396.154	1	0	1.64254	1.4e-06	0.0338696	-0.193533	0.284756	1
Ssc.1595.1.S1_a_at	TSPAN32	Phemx protein. [Source:Uniprot/SWISSPROT;Acc:Q96QS1]	97.3426	305.808	770.649	1	0	1.65149	1.06e-06	0.0256048	1.33345	8.15e-06	0.196699
Ssc.6685.2.A1_at	CALU	Calumenin precursor (Crocalbin) (IEF SSP 9302). [Source:Uniprot/SWISSPROT;Acc:O43852]	152.312	479.185	372.397	1	0	1.65355	2.73e-07	0.00658296	-0.363744	0.0308986	1
Ssc.24360.1.S1_a_at	SLC17A5	Sialin (Solute carrier family 17 member 5) (Sodium/sialic acid cotransporter) (AST) (Membrane glycoprotein HP59). [Source:Uniprot/SWISSPROT;Acc:Q9NRA2]	235.249	740.774	906.267	1	0	1.65485	1.2e-06	0.0289356	0.290902	0.116502	1
Ssc.9387.1.A1_at	PCNA	Proliferating cell nuclear antigen (PCNA) (Cyclin). [Source:Uniprot/SWISSPROT;Acc:P12004]	275.876	874.401	512.111	1	0	1.66427	1.87e-08	0.000451116	-0.771838	3.25e-05	0.783582
Ssc.1189.1.S1_at	PARVA	Alpha-parvin (Calponin-like integrin-linked kinase binding protein) (CH-ILKBP). [Source:Uniprot/SWISSPROT;Acc:Q9NVD7]	532.593	1693.83	2038.84	1	0	1.66919	9.87e-08	0.00238161	0.267459	0.0712663	1
Ssc.29929.1.S1_at	ANGPTL2	Angiopoietin-related protein 2 precursor (Angiopoietin-like 2) (UNQ170/PRO196). [Source:Uniprot/SWISSPROT;Acc:Q9UKU9]	205.618	657.027	454.085	1	0	1.67598	1.23e-06	0.0296401	-0.532991	0.0107388	1
Ssc.25196.1.S1_at	CKMT1	Creatine kinase, ubiquitous mitochondrial precursor (EC 2.7.3.2) (U- MtCK) (Mia-CK) (Acidic-type mitochondrial creatine kinase). [Source:Uniprot/SWISSPROT;Acc:P12532]	216.999	696.088	1112.76	1	0	1.68158	5.05e-07	0.0121873	0.6768	0.00139652	1
Ssc.731.1.S1_at	PPP2R1B	Serine/threonine protein phosphatase 2A, 65 kDa regulatory subunit A, beta isoform (PP2A, subunit A, PR65-beta isoform) (PP2A, subunit A, R1-beta isoform). [Source:Uniprot/SWISSPROT;Acc:P30154]	157.346	504.824	424.943	1	0	1.68184	1.04e-07	0.00250547	-0.24851	0.094117	1
Ssc.11609.1.A1_at	ASNS	Asparagine synthetase [glutamine-hydrolyzing] (EC 6.3.5.4) (Glutamine- dependent asparagine synthetase) (TS11 cell cycle control protein). [Source:Uniprot/SWISSPROT;Acc:P08243]	161.435	520.452	605.073	1	0	1.68881	9.04e-08	0.00218112	0.217345	0.133865	1
Ssc.5405.1.A1_at	SETD8	Histone-lysine N-methyltransferase, H4 lysine-20 specific (EC 2.1.1.43) (Histone H4-K20 methyltransferase) (H4-K20-HMTase) (SET domain-containing protein 8) (PR/SET domain-containing protein 07) (PR/SET07) (PR-Set7). [Source:Uniprot/SWISSPROT;Acc:Q9NQR1]	10.9656	35.3586	134.719	0	1	1.68907	6.86e-06	0.165464	1.92982	1.94e-06	0.0467294
Ssc.25029.1.A1_at	LPHN2	Latrophilin 2 precursor (Calcium-independent alpha-latrotoxin receptor 2) (Latrophilin homolog 1) (Lectomedin 1). [Source:Uniprot/SWISSPROT;Acc:O95490]	121.429	393.132	252.254	1	0	1.6949	1.65e-06	0.0398563	-0.640133	0.00473416	1
Ssc.26363.1.S1_at	HS2ST1	heparan sulfate 2-O-sulfotransferase 1 [Homo sapiens]. [Source:RefSeq;Acc:NM_012262]	108.774	354.646	291.93	1	0	1.70505	4.15e-08	0.00100001	-0.28076	0.0472322	1
Ssc.4135.2.A1_at	AP1S2	Adapter-related protein complex 1 sigma 1B subunit (Sigma-adaptin 1B) (Adaptor protein complex AP-1 sigma-1B subunit) (Golgi adaptor HA1/AP1 adaptin sigma-1B subunit) (Clathrin assembly protein complex 1 sigma- 1B small chain) (Sigma 1B subunit of AP-1 cl	717.998	2346.72	4155.78	1	0	1.7086	1.53e-06	0.0369087	0.824473	0.000854912	1
Ssc.7839.1.A1_at	EPB41L3	Band 4.1-like protein 3 (4.1B) (Differentially expressed in adenocarcinoma of the lung protein 1) (DAL-1). [Source:Uniprot/SWISSPROT;Acc:Q9Y2J2]	179.298	590.112	448.346	1	0	1.71863	2.62e-07	0.0063176	-0.396377	0.0245217	1
Ssc.12318.1.S1_at	BAIAP2L1	insulin receptor tyrosine kinase substrate [Homo sapiens]. [Source:RefSeq;Acc:NM_018842]	267.726	882.278	650.964	1	0	1.72047	1.67e-09	4.02e-05	-0.438655	0.00065603	1
Ssc.1315.1.A1_at	GDE1	membrane interacting protein of RGS16 [Homo sapiens]. [Source:RefSeq;Acc:NM_016641]	560.809	1850.31	1715.85	1	0	1.72219	1.48e-08	0.000357308	-0.108849	0.362584	1
Ssc.4497.1.A1_at	MFSD11	major facilitator superfamily domain containing 11 [Homo sapiens]	221.383	734.664	729.006	1	0	1.73054	2.01e-06	0.0485387	-0.011154	0.953774	1
Ssc.8970.1.S1_at	PDIA4	Protein disulfide-isomerase A4 precursor (EC 5.3.4.1) (Protein ERp-72) (ERp72). [Source:Uniprot/SWISSPROT;Acc:P13667]	179.539	597.258	433.535	1	0	1.73405	5.57e-08	0.00134356	-0.462206	0.00495084	1
Ssc.26087.1.S1_at	DYRK2	dual-specificity tyrosine-(Y)-phosphorylation regulated kinase 2 [Homo sapiens]	198.512	663.6	636.173	1	0	1.74109	1.45e-06	0.0350822	-0.0608959	0.745547	1
Ssc.24481.1.S1_at	RASL12	RAS-like, family 12 protein; Ras family member Ris [Homo sapiens]. [Source:RefSeq;Acc:NM_016563]	57.564	194.266	146.809	1	0	1.75479	5.24e-07	0.0126523	-0.404089	0.0337061	1
Ssc.19348.1.A1_at	NUS1	nuclear undecaprenyl pyrophosphate synthase 1 homolog (S. cerevisiae) [Homo sapiens]	132.845	448.537	355.761	1	0	1.75549	1.97e-06	0.047563	-0.334316	0.107376	1
Ssc.31160.1.A1_s_at	ATP6V1C2	ATPase, H+ transporting, lysosomal 42kDa, V1 subunit C isoform 2; V-ATPase C2 subunit; ATPase, H+ transporting, lysosomal 42kD, V1 subunit C isoform 2 [Homo sapiens]. [Source:RefSeq;Acc:NM_144583]	846.244	2883.06	3509.04	1	0	1.76845	5.32e-08	0.00128453	0.283478	0.0573761	1
Ssc.1017.1.S1_at	MXRA5	adlican [Homo sapiens]. [Source:RefSeq;Acc:NM_015419]	60.5185	206.815	218.99	1	0	1.77289	4.55e-07	0.0109842	0.0825262	0.62785	1
Ssc.27302.1.S1_at	PPIC	Peptidyl-prolyl cis-trans isomerase C (EC 5.2.1.8) (PPIase) (Rotamase) (Cyclophilin C). [Source:Uniprot/SWISSPROT;Acc:P45877]	141.959	485.948	420.945	1	0	1.77532	4.43e-07	0.0106881	-0.207172	0.236319	1
Ssc.20910.1.S1_at	STK17A	Serine/threonine-protein kinase 17A (EC 2.7.1.37) (DAP kinase-related apoptosis-inducing protein kinase 1). [Source:Uniprot/SWISSPROT;Acc:Q9UEE5]	113.639	389.119	720.815	1	0	1.77575	1.64e-07	0.00395457	0.88942	0.000106116	1
Ssc.7423.1.S1_at	GLA	Alpha-galactosidase A precursor (EC 3.2.1.22) (Melibiase) (Alpha-D- galactoside galactohydrolase) (Alpha-D-galactosidase A) (Agalsidase alfa). [Source:Uniprot/SWISSPROT;Acc:P06280]	209.633	719.833	1128.53	1	0	1.7798	2.75e-07	0.0066446	0.648715	0.00181916	1
Ssc.12072.1.S1_a_at	THYN1	thymocyte protein thy28 isoform 1; HSPC144 protein [Homo sapiens]. [Source:RefSeq;Acc:NM_014174]	157.245	543.528	187.321	1	0	1.78934	1.84e-06	0.0444636	-1.53684	7.79e-06	0.188014
Ssc.30757.1.A1_at	SLC38A9	solute carrier family 38, member 9 [Homo sapiens]	138.155	479.753	541.449	1	0	1.796	2.5e-07	0.00603686	0.174535	0.292711	1
Ssc.15219.1.S1_at	SEPHS2	Selenide,water dikinase 2 (EC 2.7.9.3) (Selenophosphate synthetase 2) (Selenium donor protein 2). [Source:Uniprot/SWISSPROT;Acc:Q99611]	126.217	442.631	339.368	1	0	1.8102	4.79e-07	0.0115625	-0.383251	0.0458264	1
Ssc.28512.1.S1_at	NCAPG	Condensin subunit 3 (Chromosome-associated protein G) (Condensin subunit CAP-G) (hCAP-G) (XCAP-G homolog) (NY-MEL-3 antigen). [Source:Uniprot/SWISSPROT;Acc:Q9BPX3]	28.5508	101.21	23.4734	0	-1	1.82575	7.92e-06	0.191032	-2.10825	2.03e-06	0.0489393
Ssc.1695.1.A1_at	CD2AP	CD2-associated protein (Cas ligand with multiple SH3 domains) (Adapter protein CMS). [Source:Uniprot/SWISSPROT;Acc:Q9Y5K6]	78.8753	280.221	176.884	1	0	1.82892	9.2e-08	0.00221908	-0.663765	0.000862019	1
Ssc.28893.1.A1_at	CTSD	Cathepsin D precursor (EC 3.4.23.5). [Source:Uniprot/SWISSPROT;Acc:P07339]	404.338	1437.4	1360.74	1	0	1.82982	4.14e-07	0.00998601	-0.0790635	0.649375	1
Ssc.20571.1.S1_a_at	TPM2	Tropomyosin beta chain (Tropomyosin 2) (Beta-tropomyosin). [Source:Uniprot/SWISSPROT;Acc:P07951]	782.625	2785.6	1478.95	1	0	1.83159	1.44e-06	0.0347199	-0.913415	0.000638232	1
Ssc.27891.1.S1_at	TMEM87B	transmembrane protein 87B [Homo sapiens]	157.368	562.331	684.067	1	0	1.83727	7.25e-09	0.000174972	0.282718	0.0310048	1
Ssc.17512.1.S1_at	ITGA2	Integrin alpha-2 precursor (Platelet membrane glycoprotein Ia) (GPIa) (Collagen receptor) (VLA-2 alpha chain) (CD49b). [Source:Uniprot/SWISSPROT;Acc:P17301]	707.858	2546.26	1965.05	1	0	1.84685	4.4e-08	0.00106027	-0.373817	0.0196848	1
Ssc.22761.1.S1_at	CFL2	Cofilin, muscle isoform (Cofilin 2). [Source:Uniprot/SWISSPROT;Acc:Q9Y281]	203.791	739.061	284.348	1	-1	1.8586	2.97e-08	0.0007165	-1.37803	6.01e-07	0.014491
Ssc.4913.1.A1_at	ENPP1	Ectonucleotide pyrophosphatase/phosphodiesterase 1 (E-NPP 1) (Phosphodiesterase I/nucleotide pyrophosphatase 1) (Plasma-cell membrane glycoprotein PC-1) [Includes: Alkaline phosphodiesterase I (EC 3.1.4.1); Nucleotide pyrophosphatase (EC 3.6.1.9) (NPPase)	235.623	860.077	846.501	1	0	1.86798	5.05e-08	0.00121801	-0.022955	0.872783	1
Ssc.24039.1.S1_at	C20orf74	chromosome 20 open reading frame 74 [Homo sapiens]	180.214	658.196	949.725	1	0	1.8688	2.12e-07	0.00510482	0.528993	0.00759887	1
Ssc.19225.1.S1_at	E2F3	Transcription factor E2F3 (E2F-3). [Source:Uniprot/SWISSPROT;Acc:O00716]	57.9855	211.926	140.156	1	0	1.8698	1.84e-06	0.0443331	-0.596532	0.013182	1
Ssc.1170.1.A1_at	MSRB3	methionine sulfoxide reductase B3 [Source:RefSeq_peptide;Acc:NP_932346]	166.989	613.27	629.845	1	0	1.87677	9.02e-08	0.00217587	0.0384743	0.801011	1
Ssc.16033.1.S1_at	CXADR	Coxsackievirus and adenovirus receptor precursor (Coxsackievirus B- adenovirus receptor) (hCAR) (CVB3 binding protein). [Source:Uniprot/SWISSPROT;Acc:P78310]	76.4646	284.512	229.43	1	0	1.89563	1.06e-07	0.00255795	-0.310436	0.0677505	1
Ssc.9761.1.S1_at	TMED10P	Transmembrane protein Tmp21 precursor (21 kDa Transmembrane trafficking protein) (p24delta) (S31III125) (S31I125) (Tmp-21-I). [Source:Uniprot/SWISSPROT;Acc:P49755]	505.275	1882.32	1393.86	1	0	1.89737	3.99e-10	9.63e-06	-0.433428	0.000536537	1
Ssc.7785.1.S1_at	TMEM123	pro-oncosis receptor inducing membrane injury gene; keratinocytes associated transmembrane protein 3 [Homo sapiens]. [Source:RefSeq;Acc:NM_052932]	304.382	1138.51	848.192	1	0	1.9032	5.99e-07	0.0144425	-0.42469	0.0406443	1
Ssc.24171.1.S1_at	EDEM1	ER degradation-enhancing alpha-mannosidase-like. [Source:Uniprot/SWISSPROT;Acc:Q92611]	18.8076	70.6353	42.3445	1	0	1.90907	1.82e-06	0.0438602	-0.738213	0.00435112	1
Ssc.3593.1.S1_at	CTSH	Cathepsin H precursor (EC 3.4.22.16). [Source:Uniprot/SWISSPROT;Acc:P09668]	1337.06	5060.89	6402.05	1	0	1.92032	4.52e-07	0.0109146	0.339143	0.0854088	1
Ssc.14134.1.S1_at	GALNT1	Polypeptide N-acetylgalactosaminyltransferase 1 (EC 2.4.1.41) (Protein-UDP acetylgalactosaminyltransferase 1) (UDP- GalNAc:polypeptide N-acetylgalactosaminyltransferase 1) (Polypeptide GalNAc transferase 1) (GalNAc-T1) (pp-GaNTase 1) [Contains: Polypeptid	256.224	970.406	505.006	1	0	1.92118	9.6e-07	0.0231682	-0.942288	0.000528114	1
Ssc.30777.2.S1_a_at	BBX	HMG-BOX transcription factor BBX; x 001 protein [Homo sapiens]. [Source:RefSeq;Acc:NM_020235]	16.4873	65.4949	62.4317	1	0	1.99003	3.02e-07	0.00728675	-0.0691037	0.705623	1
Ssc.31189.1.S1_at	CHPT1	choline phosphotransferase 1; cholinephosphotransferase 1; cholinephosphotransferase 1 alpha [Homo sapiens]. [Source:RefSeq;Acc:NM_020244]	258.92	1032.74	546.77	1	0	1.9959	9.45e-08	0.00227899	-0.917467	0.000137655	1
Ssc.5730.2.A1_at	KPNA1	Importin alpha-1 subunit (Karyopherin alpha-1 subunit) (SRP1-beta) (RAG cohort protein 2) (Nucleoprotein interactor 1) (NPI-1). [Source:Uniprot/SWISSPROT;Acc:P52294]	116.58	466.242	310.936	1	0	1.99976	2.21e-07	0.00532244	-0.584461	0.0064635	1
Ssc.4060.1.S1_at	SLCO2A1	Solute carrier organic anion transporter family member 2A1 (Solute carrier family 21 member 2) (Prostaglandin transporter) (PGT). [Source:Uniprot/SWISSPROT;Acc:Q92959]	443.869	1776.21	1714.82	1	0	2.00059	2.1e-07	0.0050755	-0.0507415	0.774489	1
Ssc.13826.1.S1_at	LDHA	L-lactate dehydrogenase A chain (EC 1.1.1.27) (LDH-A) (LDH muscle subunit) (LDH-M). [Source:Uniprot/SWISSPROT;Acc:P00338]	1382.4	5536.3	4962.16	1	0	2.00175	6.78e-10	1.64e-05	-0.157952	0.139234	1
Ssc.8825.1.A1_at	GTF2H3	TFIIH basal transcription factor complex p34 subunit (Basic transcription factor 2 34 kDa subunit) (BTF2-p34) (General transcription factor IIH polypeptide 3). [Source:Uniprot/SWISSPROT;Acc:Q13889]	23.2834	93.512	82.8437	1	0	2.00585	1.64e-08	0.000394965	-0.174759	0.221469	1
Ssc.4389.1.A1_at	FKBP1B	FK506-binding protein 1B (EC 5.2.1.8) (Peptidyl-prolyl cis-trans isomerase) (PPIase) (Rotamase) (12.6 kDa FKBP) (FKBP-12.6) (Immunophilin FKBP12.6). [Source:Uniprot/SWISSPROT;Acc:Q16645]	66.0319	265.462	531.347	1	0	2.00727	2.11e-07	0.00509483	1.00115	0.00013586	1
Ssc.27462.1.A1_at	WWC3	WWC family member 3 [Homo sapiens]	120.731	493.752	394.953	1	0	2.03199	1.43e-06	0.0345764	-0.322105	0.159529	1
Ssc.11194.1.S1_at	PLAU	Urokinase-type plasminogen activator precursor (EC 3.4.21.73) (uPA) (U-plasminogen activator). [Source:Uniprot/SWISSPROT;Acc:P00749]	194.109	793.953	292.218	1	-1	2.03218	5.63e-08	0.00135893	-1.44201	1.7e-06	0.0410238
Ssc.3016.1.S1_at	EMILIN2	EMILIN 2 precursor (Elastin microfibril interface-located protein 2) (Elastin microfibril interfacer 2) (FOAP-10 protein). [Source:Uniprot/SWISSPROT;Acc:Q9BXX0]	149.74	615.707	323.677	1	0	2.03979	6.76e-07	0.0163078	-0.927691	0.000712694	1
Ssc.4271.1.S1_at	HTATIP2	HIV-1 Tat interactive protein 2, 30kDa; Tat-interacting protein (30kD); HIV-1 Tat interactive protein 2, 30 kDa; HIV-1 Tat interactive protein 2, 30 kD [Homo sapiens]. [Source:RefSeq;Acc:NM_006410]	269.996	1110.61	851.158	1	0	2.04034	1.77e-08	0.000427339	-0.383848	0.0182341	1
Ssc.18585.1.S1_at	GUSB	Beta-glucuronidase precursor (EC 3.2.1.31) (Beta-G1). [Source:Uniprot/SWISSPROT;Acc:P08236]	400.978	1657.87	1701.74	1	0	2.04774	1.3e-07	0.00313455	0.0376799	0.82722	1
Ssc.10049.1.A1_at	HIATL1	hippocampus abundant transcript-like 1 [Homo sapiens]	53.4562	221.196	189.721	1	0	2.04889	1.12e-07	0.00269812	-0.221441	0.210005	1
Ssc.7357.1.A1_at	FAT	Cadherin-related tumor suppressor homolog precursor (Fat protein homolog). [Source:Uniprot/SWISSPROT;Acc:Q14517]	331.292	1396.67	2120.06	1	0	2.07582	1.18e-06	0.0284965	0.602115	0.0169888	1
Ssc.8098.1.A1_at	LAMP2	Lysosome-associated membrane glycoprotein 2 precursor (LAMP-2) (CD107b antigen). [Source:Uniprot/SWISSPROT;Acc:P13473]	887.283	3802.64	3391.16	1	0	2.09953	6.62e-07	0.0159654	-0.165222	0.434325	1
Ssc.15678.1.A1_s_at	CHCHD6	coiled-coil-helix-coiled-coil-helix domain containing 6 [Homo sapiens]. [Source:RefSeq;Acc:NM_032343]	336.396	1453.43	3263.12	1	0	2.11123	2.4e-08	0.000577862	1.16679	8.22e-06	0.198198
Ssc.10430.1.A1_at	PAPSS2	Bifunctional 3-phosphoadenosine 5-phosphosulfate synthethase 2 (PAPS synthethase 2) (PAPSS 2) (Sulfurylase kinase 2) (SK2) (SK 2) [Includes: Sulfate adenylyltransferase (EC 2.7.7.4) (Sulfate adenylate transferase) (SAT) (ATP-sulfurylase); Adenylyl-sulfa	186.329	811.635	1622.13	1	0	2.12298	6.22e-07	0.0150078	0.99899	0.000516708	1
Ssc.24005.1.A1_at	PVRL3	nectin 3 [Homo sapiens]. [Source:RefSeq;Acc:NM_015480]	28.0149	122.221	40.483	1	0	2.12522	7.07e-07	0.0170543	-1.5941	1.1e-05	0.264759
Ssc.7202.1.A1_at	MCM6	DNA replication licensing factor MCM6 (P105MCM). [Source:Uniprot/SWISSPROT;Acc:Q14566]	136.502	596.465	260.784	1	0	2.12752	3.33e-07	0.00804444	-1.19358	7.41e-05	1
Ssc.21909.1.S1_at	EPHA4	Ephrin type-A receptor 4 precursor (EC 2.7.1.112) (Tyrosine-protein kinase receptor SEK) (Receptor protein-tyrosine kinase HEK8). [Source:Uniprot/SWISSPROT;Acc:P54764]	65.0008	284.273	361.062	1	0	2.12875	1.84e-07	0.00442798	0.344972	0.0841617	1
Ssc.21591.1.S1_at	TLE3	Transducin-like enhancer protein 3 (ESG3). [Source:Uniprot/SWISSPROT;Acc:Q04726]	35.3686	155.561	211.001	1	0	2.13694	2.1e-07	0.00507022	0.439765	0.0367392	1
Ssc.7481.1.A1_at	PRTFDC1	phosphoribosyl transferase domain containing 1; HHGP protein [Homo sapiens]. [Source:RefSeq;Acc:NM_020200]	155.377	684.649	304.349	1	0	2.13959	1.8e-06	0.0434792	-1.16964	0.00037694	1
Ssc.11668.1.A1_at	KPNA2	Importin alpha-2 subunit (Karyopherin alpha-2 subunit) (SRP1-alpha) (RAG cohort protein 1). [Source:Uniprot/SWISSPROT;Acc:P52292]	269.144	1186.38	691.957	1	0	2.14012	5.86e-11	1.41e-06	-0.777816	1.86e-06	0.0448059
Ssc.21543.1.S1_at	GPN2	GPN-loop GTPase 2 [Homo sapiens]	117.625	530.355	1244.41	1	0	2.17277	3.58e-07	0.00862932	1.23043	7.26e-05	1
Ssc.21588.1.S1_at	WDR82	WD repeat domain 82 [Homo sapiens]	77.8674	357.271	145.342	1	0	2.19793	1.2e-07	0.0028844	-1.29757	1.91e-05	0.461694
Ssc.30898.1.S1_at	CLIP1	Restin (Cytoplasmic linker protein-170 alpha-2) (CLIP-170) (Reed- Sternberg intermediate filament associated protein). [Source:Uniprot/SWISSPROT;Acc:P30622]	162.184	751.246	716.226	1	0	2.21166	3.7e-08	0.00089366	-0.0688701	0.676838	1
Ssc.28309.1.A1_at	TAX1BP1	Tax1 (human T-cell leukemia virus type I) binding protein 1; tax1-binding protein [Homo sapiens]. [Source:RefSeq;Acc:NM_006024]	51.1119	238.177	85.9373	1	0	2.2203	3.94e-07	0.00951394	-1.47068	1.99e-05	0.47996
Ssc.21309.1.A1_at	DNAH14	Novel protein (Fragment). [Source:Uniprot/SPTREMBL;Acc:Q5SUX3]	139.503	652.065	426.04	1	0	2.22472	4.84e-07	0.0116785	-0.614025	0.013764	1
Ssc.12341.1.S1_at	UFBP	Plasma serine protease inhibitor precursor (PCI) (Protein C inhibitor) (Plasminogen activator inhibitor-3) (PAI3) (Acrosomal serine protease inhibitor). [Source:Uniprot/SWISSPROT;Acc:P05154]	6744.14	31846.1	36890.8	1	0	2.23941	1.21e-08	0.000292797	0.212144	0.174813	1
Ssc.2847.1.S1_at	ANKRD9	Ankyrin repeat domain 9. [Source:Uniprot/SWISSPROT;Acc:Q96BM1]	53.5284	256.066	187.882	1	0	2.25814	4.83e-07	0.0116447	-0.446691	0.0593851	1
Ssc.11298.1.S1_at	PPT2	Palmitoyl-protein thioesterase 2 precursor (EC 3.1.2.22) (Palmitoyl- protein hydrolase 2) (PPT-2) (G14). [Source:Uniprot/SWISSPROT;Acc:Q9UMR5]	55.306	265.834	265.905	1	0	2.26502	3.78e-07	0.00911577	0.000382414	0.998562	1
Ssc.3517.2.S1_at	CTSA	Lysosomal protective protein precursor (EC 3.4.16.5) (Cathepsin A) (Carboxypeptidase C) (Protective protein for beta-galactosidase). [Source:Uniprot/SWISSPROT;Acc:P10619]	137.62	680.583	552.497	1	0	2.30608	2.83e-07	0.00682598	-0.300804	0.171068	1
Ssc.18546.1.S1_at	CRIM1	cysteine-rich motor neuron 1; cysteine-rich repeat-containing protein S52 precursor [Homo sapiens]. [Source:RefSeq;Acc:NM_016441]	788.454	3907.29	4696.66	1	0	2.30907	9.79e-08	0.00236117	0.265468	0.179145	1
Ssc.30749.1.S1_at	SSR1	Translocon-associated protein, alpha subunit precursor (TRAP-alpha) (Signal sequence receptor alpha subunit) (SSR-alpha). [Source:Uniprot/SWISSPROT;Acc:P43307]	57.9223	289.217	232.074	1	0	2.31996	2.64e-09	6.38e-05	-0.317567	0.0337684	1
Ssc.30467.1.A1_at	ELOVL2	Elongation of very long chain fatty acids protein 2. [Source:Uniprot/SWISSPROT;Acc:Q9NXB9]	248.972	1244.74	1206.75	1	0	2.32179	1.82e-06	0.0439004	-0.0447165	0.861148	1
Ssc.29094.1.A1_at	ECT2	ECT2 protein (Epithelial cell transforming sequence 2 oncogene). [Source:Uniprot/SWISSPROT;Acc:Q9H8V3]	36.8185	186.037	70.9936	1	0	2.33709	1.17e-06	0.0281538	-1.38983	0.00013281	1
Ssc.5404.1.S1_at	MOSPD1	motile sperm domain containing 1 [Homo sapiens]. [Source:RefSeq;Acc:NM_019556]	433.341	2205.51	1938.08	1	0	2.34753	1.62e-06	0.0391079	-0.186484	0.470601	1
Ssc.6202.1.S1_at	SLC22A23	ion transporter protein [Homo sapiens]. [Source:RefSeq;Acc:NM_021945]	47.1122	240.416	357.358	1	0	2.35136	1.81e-07	0.00435709	0.571839	0.0158485	1
Ssc.22310.1.S1_at	MPZL2	Epithelial V-like antigen 1 precursor (UNQ606/PRO1192). [Source:Uniprot/SWISSPROT;Acc:O60487]	95.223	486.521	612.333	1	0	2.35312	1.14e-06	0.0273959	0.331815	0.196494	1
Ssc.9392.1.S1_at	EGF	Pro-epidermal growth factor precursor (EGF) [Contains: Epidermal growth factor (Urogastrone)]. [Source:Uniprot/SWISSPROT;Acc:P01133]	29.478	151.201	160.556	1	0	2.35876	1.07e-06	0.025793	0.0866082	0.725227	1
Ssc.18721.2.A1_s_at	LAMC1	Laminin gamma-1 chain precursor (Laminin B2 chain). [Source:Uniprot/SWISSPROT;Acc:P11047]	27.8534	143.301	80.4885	1	0	2.36312	2.48e-07	0.00598383	-0.832192	0.00214095	1
Ssc.2712.1.S1_at	BIRC5	baculoviral IAP repeat containing 5	22.2902	116.247	30.1953	1	0	2.38272	1.29e-06	0.0311715	-1.9448	8.9e-06	0.214624
Ssc.2588.1.S1_at	SPATS2L	spermatogenesis associated, serine-rich 2-like [Homo sapiens]	147.243	771.891	926.013	1	0	2.3902	4.97e-07	0.0119933	0.262636	0.268299	1
Ssc.12104.1.S1_at	TPX2	Targeting protein for Xklp2 (Restricted expression proliferation associated protein 100) (p100) (Differentially expressed in lung cells 2) (DIL-2) (Protein FLS353) (Hepatocellular carcinoma-associated antigen 519). [Source:Uniprot/SWISSPROT;Acc:Q9ULW0]	36.4172	192.183	68.4932	1	0	2.39979	1.08e-06	0.0260734	-1.48845	8.72e-05	1
Ssc.9183.1.S1_at	EIF5	Eukaryotic translation initiation factor 5 (eIF-5). [Source:Uniprot/SWISSPROT;Acc:P55010]	380.034	2018.33	1282.14	1	0	2.40896	5.51e-07	0.0132994	-0.654606	0.0159498	1
Ssc.11187.1.S1_at	ICAM1	Intercellular adhesion molecule-1 precursor (ICAM-1) (Major group rhinovirus receptor) (CD54 antigen). [Source:Uniprot/SWISSPROT;Acc:P05362]	106.25	564.967	702.515	1	0	2.4107	2.21e-08	0.000532331	0.314361	0.086458	1
Ssc.12191.1.A1_at	HSP90AA2	Heat shock protein HSP 90-alpha (HSP 86). [Source:Uniprot/SWISSPROT;Acc:P07900]	274.286	1463.93	572.804	1	0	2.4161	3.16e-07	0.00762245	-1.35373	7.15e-05	1
Ssc.14062.2.S1_a_at	IGFBP6	Insulin-like growth factor binding protein 6 precursor (IGFBP-6) (IBP- 6) (IGF-binding protein 6). [Source:Uniprot/SWISSPROT;Acc:P24592]	33.3964	179.143	223.105	1	0	2.42335	3.31e-07	0.00798538	0.316608	0.17665	1
Ssc.24528.1.S1_at	ACE	Angiotensin-converting enzyme, somatic isoform precursor (EC 3.4.15.1) (ACE) (Dipeptidyl carboxypeptidase I) (Kininase II) (CD143 antigen). [Source:Uniprot/SWISSPROT;Acc:P12821]	36.8469	198.532	81.2222	1	0	2.42975	8.14e-07	0.0196368	-1.28942	0.000249338	1
Ssc.18354.1.S1_at	LHFPL2	lipoma HMGIC fusion partner-like 2 [Homo sapiens]. [Source:RefSeq;Acc:NM_005779]	79.6384	432.794	159.852	1	-1	2.44214	3.18e-09	7.68e-05	-1.43694	6.95e-07	0.0167539
Ssc.21951.1.S1_at	WASL	Neural Wiskott-Aldrich syndrome protein (N-WASP). [Source:Uniprot/SWISSPROT;Acc:O00401]	138.709	760.667	416.296	1	0	2.45521	1.63e-08	0.000394075	-0.869656	0.000283062	1
Ssc.18918.1.A1_at	GPX2	Glutathione peroxidase-gastrointestinal (EC 1.11.1.9) (GSHPx-GI) (Glutathione peroxidase-related protein 2) (Gastrointestinal glutathione peroxidase) (GPRP). [Source:Uniprot/SWISSPROT;Acc:P18283]	40.5095	224.433	100.993	1	0	2.46995	3.29e-07	0.00792676	-1.15203	0.00033514	1
Ssc.14506.1.S1_at	TOP2A	DNA topoisomerase II, alpha isozyme (EC 5.99.1.3). [Source:Uniprot/SWISSPROT;Acc:P11388]	114.077	641.384	204.862	1	0	2.49119	1.92e-07	0.00463468	-1.64654	1.05e-05	0.25323
Ssc.3739.1.S1_at	PCSK6	Proprotein convertase subtilisin/kexin type 6 precursor (EC 3.4.21.-) (Paired basic amino acid cleaving enzyme 4) (Subtilisin/kexin-like protease PACE4) (Subtilisin-like proprotein convertase 4) (SPC4). [Source:Uniprot/SWISSPROT;Acc:P29122]	96.4069	545.652	624.616	1	0	2.50077	4.68e-07	0.0112825	0.194987	0.422686	1
Ssc.10695.1.A1_at	ACSS3	acyl-CoA synthetase short-chain family member 3 [Homo sapiens]	36.2481	207.27	151.249	1	0	2.51554	1.53e-08	0.0003699	-0.454582	0.0207087	1
Ssc.6196.1.S1_at	NPM3	Nucleoplasmin 3. [Source:Uniprot/SWISSPROT;Acc:O75607]	36.0801	206.737	105.331	1	0	2.51852	8.47e-07	0.0204223	-0.972859	0.00264545	1
Ssc.22037.1.S1_at	LAPTM5	Lysosomal-associated multitransmembrane protein (Retinoic acid- inducible E3 protein) (HA1520). [Source:Uniprot/SWISSPROT;Acc:Q13571]	197.712	1133.04	323.675	1	0	2.51873	9.12e-07	0.0220067	-1.80758	2.08e-05	0.502274
Ssc.14182.1.A1_at	CCNB2	G2/mitotic-specific cyclin B2. [Source:Uniprot/SWISSPROT;Acc:O95067]	25.2951	146.402	33.7147	1	-1	2.533	1.15e-07	0.00278219	-2.11848	6.84e-07	0.0164887
Ssc.4612.1.S1_at	MCM4	DNA replication licensing factor MCM4 (CDC21 homolog) (P1-CDC21). [Source:Uniprot/SWISSPROT;Acc:P33991]	30.5355	179.674	55.3996	1	0	2.55682	9.13e-08	0.0022034	-1.69744	5.06e-06	0.122004
Ssc.1870.1.S1_at	C1GALT1	core 1 UDP-galactose:N-acetylgalactosamine-alpha-R beta 1,3-galactosyltransferase [Homo sapiens]. [Source:RefSeq;Acc:NM_020156]	12.6783	74.8927	115.581	1	0	2.56246	2.95e-07	0.00710983	0.626014	0.0197543	1
Ssc.22512.1.S1_at	NUCB2	Nucleobindin 2 precursor (DNA-binding protein NEFA). [Source:Uniprot/SWISSPROT;Acc:P80303]	853.53	5056.27	5854.68	1	0	2.56656	2.93e-09	7.07e-05	0.211517	0.175642	1
Ssc.26929.1.S1_at	SYNPO2	Synaptopodin 2 (Myopodin) (Genethonin 2). [Source:Uniprot/SWISSPROT;Acc:Q9UMS6]	43.7551	260.321	212.033	1	0	2.57277	8.23e-07	0.0198639	-0.296003	0.2707	1
Ssc.30730.1.S1_at	UBA5	ubiquitin-activating enzyme E1-domain containing 1 isoform 1 [Homo sapiens]. [Source:RefSeq;Acc:NM_024818]	33.3945	199.763	112.882	1	0	2.5806	2.05e-06	0.0494795	-0.823476	0.0139747	1
Ssc.16910.2.S1_at	ROD1	ROD1 regulator of differentiation 1; fission yeast differentiation regulator; regulator of differentiation (in S. pombi) 1; regulator of differentiation (in S. pombe) 1 [Homo sapiens]. [Source:RefSeq;Acc:NM_005156]	14.8761	89.211	39.6126	1	0	2.58423	1.34e-06	0.0322572	-1.17126	0.00121745	1
Ssc.15612.1.S1_at	CNGB1	cyclic nucleotide gated channel beta 1; cyclic nucleotide gated channel (photoreceptor), cGMP gated 3 (gamma)-like [Homo sapiens]. [Source:RefSeq;Acc:NM_001297]	182.828	1099.32	1170.98	1	0	2.58805	5.64e-07	0.0135954	0.0911075	0.719081	1
Ssc.19504.1.A1_at	DLGAP5	discs, large (Drosophila) homolog-associated protein 5 [Homo sapiens]	20.5469	124.43	23.1146	1	0	2.59834	1.31e-06	0.0315913	-2.42846	2.51e-06	0.0606316
Ssc.27256.1.S1_at	GM2A	Ganglioside GM2 activator precursor (GM2-AP) (Cerebroside sulfate activator protein) (Shingolipid activator protein 3) (SAP-3). [Source:Uniprot/SWISSPROT;Acc:P17900]	71.7645	435.186	929.614	1	0	2.60029	8.94e-07	0.0215622	1.095	0.00152801	1
Ssc.3565.1.A1_at	CHRD	Chordin precursor. [Source:Uniprot/SWISSPROT;Acc:Q9H2X0]	18.9107	115.516	205.341	1	0	2.61082	3.01e-07	0.00725312	0.82993	0.00469782	1
Ssc.28678.1.S1_at	TBX3	T-box transcription factor TBX3 (T-box protein 3). [Source:Uniprot/SWISSPROT;Acc:O15119]	45.9262	284.857	158.67	1	0	2.63285	1.55e-07	0.00372747	-0.84421	0.00291497	1
Ssc.21663.1.A1_at	LIPG	Endothelial lipase precursor (EC 3.1.1.3) (Endothelial cell-derived lipase) (EDL) (EL). [Source:Uniprot/SWISSPROT;Acc:Q9Y5X9]	187.552	1173.3	5168.6	1	1	2.64521	2.18e-07	0.00524801	2.1392	1.75e-06	0.042334
Ssc.16366.1.S1_at	RND3	Rho-related GTP-binding protein RhoE (Rho8) (Rnd3). [Source:Uniprot/SWISSPROT;Acc:P61587]	70.638	444.547	118.145	1	-1	2.65382	2.67e-08	0.000643633	-1.91178	7.19e-07	0.0173495
Ssc.23310.1.S1_at	NEU1	Sialidase 1 precursor (EC 3.2.1.18) (Lysosomal sialidase) (N-acetyl- alpha-neuraminidase 1) (Acetylneuraminyl hydrolase) (G9 sialidase). [Source:Uniprot/SWISSPROT;Acc:Q99519]	143.443	917.785	1248.45	1	0	2.67768	3.31e-08	0.000799413	0.443908	0.0421589	1
Ssc.2684.1.S1_at	TRPM7	transient receptor potential cation channel, subfamily M, member 7; LTRPC ion channel family member 7 [Homo sapiens]. [Source:RefSeq;Acc:NM_017672]	90.5507	580.288	1122.56	1	0	2.67997	5.1e-07	0.0123042	0.95195	0.00326603	1
Ssc.7641.1.S1_at	FAM69A	family with sequence similarity 69, member A [Homo sapiens]	59.9903	387.885	206.567	1	0	2.69283	8.58e-07	0.0206999	-0.909022	0.00620795	1
Ssc.943.1.S1_at	SBSN	HLAR698 [Homo sapiens]. [Source:RefSeq;Acc:NM_198538]	18.9686	123.154	3380.21	1	1	2.69879	1.23e-07	0.00297528	4.77857	3.37e-10	8.14e-06
Ssc.3968.1.S1_at	WFDC2	WAP four-disulfide core domain protein 2 precursor (Major epididymis- specific protein E4) (Epididymal secretory protein E4) (Putative protease inhibitor WAP5). [Source:Uniprot/SWISSPROT;Acc:Q14508]	2367.11	15456.8	31471.3	1	0	2.70705	1.12e-06	0.0271325	1.02579	0.00361842	1
Ssc.14518.1.S1_at	CD46	Membrane cofactor protein precursor (CD46 antigen) (Trophoblast leucocyte common antigen) (TLX). [Source:Uniprot/SWISSPROT;Acc:P15529]	31.8431	209.382	95.5916	1	0	2.71708	2.56e-07	0.00617964	-1.13118	0.000663201	1
Ssc.3550.1.S1_at	TM4SF1	Transmembrane 4 superfamily member 1 (Tumor-associated antigen L6) (Membrane component, surface marker 1) (M3S1). [Source:Uniprot/SWISSPROT;Acc:P30408]	552.61	3775.63	3864.42	1	0	2.77238	1.6e-07	0.00386384	0.0335365	0.888163	1
Ssc.11942.1.S1_at	PTGFRN	Prostaglandin F2 receptor negative regulator precursor (Prostaglandin F2-alpha receptor regulatory protein) (Prostaglandin F2-alpha receptor associated protein) (CD9 partner 1) (CD9P-1). [Source:Uniprot/SWISSPROT;Acc:Q9P2B2]	37.383	257.702	71.2256	1	0	2.78525	1.66e-07	0.00399723	-1.85523	8.52e-06	0.2056
Ssc.7594.1.A1_at	DEPDC1B	DEP domain containing 1B; HBxAg transactivated protein 1 [Homo sapiens]. [Source:RefSeq;Acc:NM_018369]	16.8013	115.85	29.6886	1	0	2.78561	1.43e-07	0.00344974	-1.96427	4.36e-06	0.105086
Ssc.16571.1.S1_at	CISD1	Uncharacterized hematopoietic stem/progenitor cells protein MDS029. [Source:Uniprot/SWISSPROT;Acc:Q9NZ45]	70.4158	487.44	356.162	1	0	2.79125	6.04e-07	0.0145655	-0.452689	0.119913	1
Ssc.83.1.S1_at	ENPEP	Glutamyl aminopeptidase (EC 3.4.11.7) (EAP) (Aminopeptidase A) (APA) (Differentiation antigen gp160). [Source:Uniprot/SWISSPROT;Acc:Q07075]	45.8368	317.988	81.2621	1	0	2.79439	6.3e-07	0.0152066	-1.96832	1.75e-05	0.422849
Ssc.1332.1.S1_at	SULT2A1	Alcohol sulfotransferase (EC 2.8.2.2) (Hydroxysteroid Sulfotransferase) (HST) (Dehydroepiandrosterone sulfotransferase) (DHEA-ST) (ST2) (ST2A3). [Source:Uniprot/SWISSPROT;Acc:Q06520]	2952.13	20509.4	11052.4	1	0	2.79646	1.94e-06	0.0467423	-0.891924	0.0135856	1
Ssc.10498.1.A1_at	EAF2	ELL associated factor 2; uncharacterized bone marrow protein BM040; testosterone regulated apoptosis inducer and tumor suppressor; ELL-associated factor 2 [Homo sapiens]. [Source:RefSeq;Acc:NM_018456]	50.8737	359.239	188.572	1	0	2.81995	2.46e-08	0.000592377	-0.92983	0.000670277	1
Ssc.26867.1.A1_at	GOLGA8A	Golgi autoantigen golgin-67 (88-kDa Golgi protein) (Gm88 autoantigen). [Source:Uniprot/SWISSPROT;Acc:Q9NZW0]	16.293	115.157	57.9729	1	0	2.82129	2.17e-07	0.00524219	-0.990156	0.00200285	1
Ssc.1674.1.A1_at	SLC38A2	solute carrier family 38, member 2 [Homo sapiens]	264.543	1878.64	3376.24	1	0	2.82811	1.56e-08	0.000377388	0.845731	0.000997015	1
Ssc.30800.1.A1_at	SLC2A5	solute carrier family 2 (facilitated glucose/fructose transporter), member 5 [Homo sapiens]	104.519	747.939	887.268	1	0	2.83915	2.05e-08	0.000495718	0.246449	0.232656	1
Ssc.15469.1.A1_at	PTPLAD1	butyrate-induced transcript 1 [Homo sapiens]. [Source:RefSeq;Acc:NM_016395]	18.1381	130.052	92.3393	1	0	2.842	3.28e-08	0.000790744	-0.49407	0.0344855	1
Ssc.16338.1.S1_at	ABCC1	ATP-binding cassette; sub-family C	10.1673	73.8171	9.29508	1	-1	2.86002	2.9e-07	0.00699443	-2.98942	1.86e-07	0.00449588
Ssc.26387.1.S1_at	ARID3A	AT-rich interactive domain-containing protein 3A (ARID domain- containing protein 3A) (B-cell regulator of IgH transcription) (Bright) (E2F binding protein 1). [Source:Uniprot/SWISSPROT;Acc:Q99856]	38.5008	283.532	359.859	1	0	2.88055	6.23e-08	0.00150351	0.343922	0.147581	1
Ssc.25242.2.S1_at	EHF	ets homologous factor; epithelium-specific ets factor 3 [Homo sapiens]. [Source:RefSeq;Acc:NM_012153]	9.07819	66.8907	39.4747	1	0	2.88133	5.74e-08	0.00138431	-0.760877	0.0053344	1
Ssc.19675.1.S1_at	RACGAP1	Rac GTPase activating protein 1; GTPase activating protein [Homo sapiens]. [Source:RefSeq;Acc:NM_013277]	82.07	605.112	307.362	1	0	2.88228	1.37e-08	0.0003295	-0.977264	0.000348646	1
Ssc.6080.1.S1_at	SLPI	Antileukoproteinase 1 precursor (ALP) (HUSI-1) (Seminal proteinase inhibitor) (Secretory leukocyte protease inhibitor) (BLPI) (Mucus proteinase inhibitor) (MPI) (WAP four-disulfide core domain protein 4) (Protease inhibitor WAP4). [Source:Uniprot/SWISSPRO	7070.31	52741.4	56279.2	1	0	2.89909	1.81e-11	4.37e-07	0.093665	0.376856	1
Ssc.17001.1.S1_at	CDC20	Cell division cycle protein 20 homolog (p55CDC). [Source:Uniprot/SWISSPROT;Acc:Q12834]	21.186	159.523	74.8079	1	0	2.91258	7.22e-07	0.0174048	-1.0925	0.00288261	1
Ssc.8072.2.A1_at	LTBP1	Latent transforming growth factor beta binding protein, isoform 1L precursor (LTBP-1) (Transforming growth factor beta-1 binding protein 1) (TGF-beta1-BP-1). [Source:Uniprot/SWISSPROT;Acc:Q14766]	92.669	697.85	1533.81	1	0	2.91276	1.18e-06	0.0283759	1.13613	0.00309517	1
Ssc.17.1.S1_at	RHBG	Rhesus blood group, B glycoprotein; Rh type B glycoprotein [Homo sapiens]. [Source:RefSeq;Acc:NM_020407]	36.7963	279.728	1114.79	1	0	2.92639	6.3e-08	0.00151915	1.99467	2.78e-06	0.0670754
Ssc.25208.2.S1_at	COL4A3BP	Goodpasture antigen-binding protein (EC 2.7.1.37) (GPBP) (Collagen type IV alpha 3 binding protein) (StAR-related lipid transfer protein 11) (StARD11) (START domain-containing protein 11). [Source:Uniprot/SWISSPROT;Acc:Q9Y5P4]	131.806	1005.65	602.648	1	0	2.93164	7.04e-08	0.00169938	-0.738737	0.00791339	1
Ssc.24669.1.A1_at	LYPD6	Protein UNQ3023/PRO9821 precursor. [Source:Uniprot/SWISSPROT;Acc:Q86Y78]	104.548	800.51	642.775	1	0	2.93675	2.15e-08	0.000519836	-0.316607	0.146846	1
Ssc.777.1.S1_at	HSD11B1	Corticosteroid 11-beta-dehydrogenase, isozyme 1 (EC 1.1.1.146) (11-DH) (11-beta-hydroxysteroid dehydrogenase 1) (11-beta-HSD1). [Source:Uniprot/SWISSPROT;Acc:P28845]	176.005	1351.37	1888.64	1	0	2.94074	1.53e-08	0.000369521	0.482925	0.0320261	1
Ssc.19212.1.S1_at	SLC25A20	Mitochondrial carnitine/acylcarnitine carrier protein (Carnitine/acylcarnitine translocase) (CAC). [Source:Uniprot/SWISSPROT;Acc:O43772]	79.0263	613.091	525.262	1	0	2.9557	1.82e-07	0.00439229	-0.223065	0.3945	1
Ssc.1629.1.S1_at	EIF2C1	Eukaryotic translation initiation factor 2C 1 (eIF2C 1) (eIF-2C 1) (Putative RNA-binding protein Q99). [Source:Uniprot/SWISSPROT;Acc:Q9UL18]	12.6352	98.7067	39.7236	1	0	2.9657	1.22e-07	0.00293099	-1.31315	0.000229551	1
Ssc.873.1.S1_at	CDC2	Cell division control protein 2 homolog (EC 2.7.1.37) (p34 protein kinase) (Cyclin-dependent kinase 1) (CDK1). [Source:Uniprot/SWISSPROT;Acc:P06493]	43.607	349.978	101.157	1	0	3.00463	1.43e-07	0.00344164	-1.79067	2.06e-05	0.496713
Ssc.14243.1.S1_at	CCNB1	G2/mitotic-specific cyclin B1. [Source:Uniprot/SWISSPROT;Acc:P14635]	101.105	820.093	214.604	1	-1	3.01993	6.33e-09	0.000152651	-1.93411	5.79e-07	0.0139555
Ssc.27540.2.S1_at	UBE2C	Ubiquitin-conjugating enzyme E2 C (EC 6.3.2.19) (Ubiquitin-protein ligase C) (Ubiquitin carrier protein C) (UbcH10). [Source:Uniprot/SWISSPROT;Acc:O00762]	59.7753	486.11	146.11	1	0	3.02366	9.76e-08	0.00235537	-1.73422	2.07e-05	0.499885
Ssc.7111.1.A1_at	RRM2	Ribonucleoside-diphosphate reductase M2 chain (EC 1.17.4.1) (Ribonucleotide reductase small chain). [Source:Uniprot/SWISSPROT;Acc:P31350]	18.6362	152.833	28.764	1	-1	3.03578	7.64e-08	0.00184315	-2.40962	7.65e-07	0.0184653
Ssc.24183.1.S1_at	CENPN	uncharacterized bone marrow protein BM039 [Homo sapiens]. [Source:RefSeq;Acc:NM_018455]	12.6918	106.838	32.7625	1	0	3.07346	1.26e-06	0.0304348	-1.70531	0.000250117	1
Ssc.9133.1.A1_at	REXO2	Oligoribonuclease, mitochondrial precursor (EC 3.1.-.-) (Small fragment nuclease) (CGI-114). [Source:Uniprot/SWISSPROT;Acc:Q9Y3B8]	522.705	4480.23	5550.05	1	0	3.09951	1.24e-10	3e-06	0.308928	0.0376189	1
Ssc.22206.1.S1_at	MELK	Maternal embryonic leucine zipper kinase (EC 2.7.1.37) (hMELK) (Protein kinase PK38) (hPK38). [Source:Uniprot/SWISSPROT;Acc:Q14680]	21.9343	188.721	31.1429	1	0	3.105	1.45e-06	0.0348657	-2.59928	7.83e-06	0.188887
Ssc.18377.3.S1_at	P2RX4	P2X purinoceptor 4 (ATP receptor) (P2X4) (Purinergic receptor). [Source:Uniprot/SWISSPROT;Acc:Q99571]	9.28307	79.9656	103.938	1	0	3.10671	1.88e-08	0.000453265	0.378273	0.101678	1
Ssc.1986.1.S1_at	PTGS1	Prostaglandin G/H synthase 1 precursor (EC 1.14.99.1) (Cyclooxygenase -1) (COX-1) (Prostaglandin-endoperoxide synthase 1) (Prostaglandin H2 synthase 1) (PGH synthase 1) (PGHS-1) (PHS 1). [Source:Uniprot/SWISSPROT;Acc:P23219]	16.3751	142.125	118.412	1	0	3.11758	1.77e-06	0.0427108	-0.263343	0.447732	1
Ssc.16250.1.S2_at	IL1RN	Interleukin-1 receptor antagonist protein precursor (IL-1ra) (IRAP) (IL1 inhibitor) (IL-1RN) (ICIL-1RA). [Source:Uniprot/SWISSPROT;Acc:P18510]	22.6273	199.435	86.9161	1	0	3.13978	3.83e-08	0.000922912	-1.19822	0.000302979	1
Ssc.231.1.S2_at	FDX1	Adrenodoxin, mitochondrial precursor (Adrenal ferredoxin) (Hepatoredoxin) (Ferredoxin 1). [Source:Uniprot/SWISSPROT;Acc:P10109]	37.0208	326.987	514.536	1	0	3.14283	1.32e-06	0.0317597	0.654038	0.0712258	1
Ssc.15749.1.S1_at	CCND2	G1/S-specific cyclin D2. [Source:Uniprot/SWISSPROT;Acc:P30279]	25.296	224.938	110.743	1	0	3.15255	1.81e-08	0.000437243	-1.02231	0.000608036	1
Ssc.16259.1.S1_at	GNAI1	guanine nucleotide binding protein (G protein), alpha inhibiting activity polypeptide 1; Gi1 protein alpha subunit [Homo sapiens]. [Source:RefSeq;Acc:NM_002069]	22.6706	204.104	72.3583	1	0	3.17041	1.03e-07	0.00247387	-1.49607	0.000118365	1
Ssc.24721.1.A1_at	SLC27A6	solute carrier family 27 (fatty acid transporter), member 6; very long-chain acyl-CoA synthetase homolog 1 [Homo sapiens]. [Source:RefSeq;Acc:NM_014031]	54.8758	495.951	560.329	1	0	3.17595	3.99e-07	0.00962132	0.176077	0.559469	1
Ssc.16726.1.A1_at	GLB1	Beta-galactosidase precursor (EC 3.2.1.23) (Lactase) (Acid beta- galactosidase). [Source:Uniprot/SWISSPROT;Acc:P16278]	1101.62	9972.58	20129.2	1	0	3.17834	1.33e-08	0.000319893	1.01325	0.000549493	1
Ssc.3070.2.A1_at	GAPVD1	GTPase activating protein and VPS9 domains 1 [Homo sapiens]	6.54208	61.6752	19.3709	1	0	3.23687	1.57e-06	0.0379292	-1.6708	0.000526672	1
Ssc.19175.3.A1_at	GULP1	GULP, engulfment adaptor PTB domain containing 1; engulfment adapter protein; PTB domain adaptor protein CED-6 [Homo sapiens]. [Source:RefSeq;Acc:NM_016315]	48.2989	475.018	714.309	1	0	3.29792	1.44e-07	0.00347502	0.588566	0.0555169	1
Ssc.47.1.S1_at	IGFBP2	Insulin-like growth factor binding protein 2 precursor (IGFBP-2) (IBP- 2) (IGF-binding protein 2). [Source:Uniprot/SWISSPROT;Acc:P18065]	799.308	7895.41	34819.4	1	0	3.30419	6.23e-07	0.0150337	2.14081	3.67e-05	0.884611
Ssc.6019.1.S1_at	DNASE2	Deoxyribonuclease II alpha precursor (EC 3.1.22.1) (DNase II alpha) (Acid DNase) (Lysosomal DNase II) (R31240_2). [Source:Uniprot/SWISSPROT;Acc:O00115]	193.069	1907.82	2118.71	1	0	3.30474	1.3e-06	0.0314289	0.151257	0.668146	1
Ssc.26237.1.A1_at	WNT6	Wnt-6 protein precursor. [Source:Uniprot/SWISSPROT;Acc:Q9Y6F9]	24.8072	246.099	174.612	1	0	3.31041	3.51e-08	0.000846681	-0.495086	0.063574	1
Ssc.10143.1.A1_at	BACE2	Beta secretase 2 precursor (EC 3.4.23.45) (Beta-site APP-cleaving enzyme 2) (Aspartyl protease 1) (Asp 1) (ASP1) (Membrane-associated aspartic protease 1) (Memapsin-1) (Down region aspartic protease) (UNQ418/PRO852). [Source:Uniprot/SWISSPROT;Acc:Q9Y5Z0]	172.147	1708.21	1104.55	1	0	3.31077	1.89e-08	0.000456255	-0.629022	0.0179242	1
Ssc.30575.1.A1_at	ADAMTS3	ADAMTS-3 precursor (EC 3.4.24.-) (A disintegrin and metalloproteinase with thrombospondin motifs 3) (ADAM-TS 3) (ADAM-TS3) (Procollagen II amino-propeptide processing enzyme) (Procollagen II N-proteinase) (PC II-NP). [Source:Uniprot/SWISSPROT;Acc:O15072]	13.654	137.276	151.398	1	0	3.32968	1.1e-07	0.00265373	0.141267	0.610729	1
Ssc.26321.1.S1_at	CYP2C18	Cytochrome P450 2C18 (EC 1.14.14.1) (CYPIIC18) (P450-6B/29C). [Source:Uniprot/SWISSPROT;Acc:P33260]	9.4657	95.5226	264.756	1	0	3.33506	1.53e-08	0.000368573	1.47075	4.26e-05	1
Ssc.2635.1.S1_at	HSD11B2	Corticosteroid 11-beta-dehydrogenase, isozyme 2 (EC 1.1.1.-) (11-DH2) (11-beta-hydroxysteroid dehydrogenase type 2) (11-beta-HSD2) (NAD- dependent 11-beta-hydroxysteroid dehydrogenase). [Source:Uniprot/SWISSPROT;Acc:P80365]	140.496	1429.22	1500.6	1	0	3.34663	1.2e-06	0.0289309	0.0703079	0.842144	1
Ssc.924.3.A1_at	THBS1	Thrombospondin 1 precursor. [Source:Uniprot/SWISSPROT;Acc:P07996]	23.7691	247.326	313.198	1	0	3.37925	4.21e-07	0.0101604	0.340662	0.299909	1
Ssc.3393.2.A1_a_at	PHCA	Alkaline phytoceramidase (EC 3.5.1.-) (aPHC) (Alkaline ceramidase) (Alkaline dihydroceramidase SB89). [Source:Uniprot/SWISSPROT;Acc:Q9NUN7]	63.6499	671.588	602.309	1	0	3.39935	2.6e-09	6.27e-05	-0.157073	0.428695	1
Ssc.29231.1.A1_at	ADAT2	adenosine deaminase, tRNA-specific 2	60.416	638.174	844.679	1	0	3.40095	1.31e-06	0.0316593	0.404453	0.27737	1
Ssc.25206.1.S1_at	PPIF	Peptidyl-prolyl cis-trans isomerase, mitochondrial precursor (EC 5.2.1.8) (PPIase) (Rotamase) (Cyclophilin F). [Source:Uniprot/SWISSPROT;Acc:P30405]	87.9512	935.332	414.938	1	0	3.4107	8.95e-08	0.00215975	-1.17258	0.00125123	1
Ssc.4329.1.S1_at	SLC35F2	solute carrier family 35, member F2 [Homo sapiens]. [Source:RefSeq;Acc:NM_017515]	19.6998	210.633	321.807	1	0	3.41848	1.16e-07	0.00278756	0.611461	0.0506982	1
Ssc.19323.1.S1_at	FAM114A1	family with sequence similarity 114, member A1 [Homo sapiens]	7.21649	77.2529	41.8576	1	0	3.42022	3.89e-08	0.000939126	-0.884097	0.00481651	1
Ssc.7944.1.A1_at	BAMBI	BMP and activin membrane-bound inhibitor homolog precursor (Putative transmembrane protein NMA) (Non-metastatic gene A protein). [Source:Uniprot/SWISSPROT;Acc:Q13145]	34.4034	376.245	326.503	1	0	3.45105	1.94e-06	0.0467491	-0.204579	0.59499	1
Ssc.3059.1.S1_at	AKR1B1	aldose reductase [Sus scrofa]	921.97	10358.4	18883.7	1	0	3.48994	6.43e-07	0.0155083	0.866333	0.026521	1
Ssc.19140.1.A1_at	TGFBR2	TGF-beta receptor type II precursor (EC 2.7.1.37) (TGFR-2) (TGF-beta type II receptor). [Source:Uniprot/SWISSPROT;Acc:P37173]	30.0931	342.942	177.098	1	0	3.51046	1.67e-08	0.000403789	-0.953421	0.00205407	1
Ssc.10386.1.S1_at	LOX	Protein-lysine 6-oxidase precursor (EC 1.4.3.13) (Lysyl oxidase). [Source:Uniprot/SWISSPROT;Acc:P28300]	9.65431	112.197	57.5325	1	0	3.53871	5.25e-07	0.0126629	-0.963584	0.0153908	1
Ssc.7218.1.A1_at	KIAA0101	HCV NS5A-transactivated protein 9 (L5). [Source:Uniprot/SWISSPROT;Acc:Q15004]	74.9683	875.893	210.92	1	0	3.5464	8.42e-07	0.0203234	-2.05406	0.000125267	1
Ssc.19143.1.A1_at	SLC39A14	solute carrier family 39 (zinc transporter), member 14; solute carrier family 39 (metal ion transporter), member 14 [Homo sapiens]. [Source:RefSeq;Acc:NM_015359]	84.6357	991.677	2734.77	1	0	3.55053	2.01e-07	0.00483795	1.46348	0.000594433	1
Ssc.9245.1.S1_at	GALM	galactose mutarotase (aldose 1-epimerase); aldose 1-epimerase [Homo sapiens]. [Source:RefSeq;Acc:NM_138801]	248.64	2995.47	1578.64	1	0	3.59065	2.22e-08	0.000535696	-0.924103	0.00351026	1
Ssc.22207.1.A1_at	MAP2K1	Dual specificity mitogen-activated protein kinase kinase 1 (EC 2.7.1.-) (MAP kinase kinase 1) (MAPKK 1) (ERK activator kinase 1) (MAPK/ERK kinase 1) (MEK1). [Source:Uniprot/SWISSPROT;Acc:Q02750]	11.7806	144.212	292.471	1	0	3.6137	1.5e-07	0.00362698	1.0201	0.00633026	1
Ssc.5663.1.S1_at	VCAN	Versican core protein precursor (Large fibroblast proteoglycan) (Chondroitin sulfate proteoglycan core protein 2) (PG-M) (Glial hyaluronate-binding protein) (GHAP). [Source:Uniprot/SWISSPROT;Acc:P13611]	39.0661	480.778	233.14	1	0	3.62138	1.59e-07	0.00383943	-1.04418	0.00577164	1
Ssc.9849.1.S1_at	PRSS16	Thymus-specific serine protease precursor (EC 3.4.-.-). [Source:Uniprot/SWISSPROT;Acc:Q9NQE7]	17.2031	211.934	193.046	1	0	3.62287	1.29e-09	3.1e-05	-0.134668	0.494173	1
Ssc.3196.1.S1_at	HEXB	Beta-hexosaminidase beta chain precursor (EC 3.2.1.52) (N-acetyl-beta- glucosaminidase) (Beta-N-acetylhexosaminidase) (Hexosaminidase B) (Cervical cancer proto-oncogene 7) (HCC-7). [Source:Uniprot/SWISSPROT;Acc:P07686]	914.816	11502.2	14984.6	1	0	3.65228	1.25e-08	0.00030073	0.38157	0.138967	1
Ssc.1579.1.S1_at	SLC29A1	Equilibrative nucleoside transporter 1 (Equilibrative nitrobenzylmercaptopurine riboside-sensitive nucleoside transporter) (Equilibrative NBMPR-sensitive nucleoside transporter) (Nucleoside transporter, es-type) (Solute carrier family 29 member 1). [Sourc	5.67847	72.8777	61.0941	1	0	3.6819	2.87e-09	6.93e-05	-0.254445	0.249259	1
Ssc.7712.1.A1_at	TACC1	Transforming acidic coiled-coil-containing protein 1. [Source:Uniprot/SWISSPROT;Acc:O75410]	22.4246	292.048	108.899	1	0	3.70306	3.86e-08	0.000931975	-1.42322	0.000288587	1
Ssc.2099.1.S1_at	KIF23	Kinesin-like protein KIF23 (Mitotic kinesin-like protein-1) (Kinesin- like protein 5). [Source:Uniprot/SWISSPROT;Acc:Q02241]	16.0194	210.779	227.698	1	0	3.71784	4.42e-08	0.00106702	0.111389	0.693388	1
Ssc.12056.1.A1_at	LOXL4	Lysyl oxidase homolog 4 precursor (EC 1.4.3.-) (Lysyl oxidase-like protein 4) (Lysyl oxidase related protein C). [Source:Uniprot/SWISSPROT;Acc:Q96JB6]	21.5977	287.775	53.2954	1	0	3.73599	5.06e-07	0.0121963	-2.43286	2.9e-05	0.700561
Ssc.27333.1.A1_at	SLC2A12	solute carrier family 2 (facilitated glucose transporter), member 12 [Homo sapiens]. [Source:RefSeq;Acc:NM_145176]	15.0589	202.216	328.37	1	0	3.7472	2.26e-07	0.00544123	0.699428	0.0554933	1
Ssc.116.1.S1_at	GGT1	Gamma-glutamyltranspeptidase 1 precursor (EC 2.3.2.2) (Gamma- glutamyltransferase 1) (CD224 antigen). [Source:Uniprot/SWISSPROT;Acc:P19440]	21.4048	288.955	254.16	1	0	3.75484	3.39e-08	0.000818888	-0.185109	0.508451	1
Ssc.670.2.S1_at	LYZ	Lysozyme C precursor (EC 3.2.1.17) (1,4-beta-N-acetylmuramidase C). [Source:Uniprot/SWISSPROT;Acc:P61626]	13.4075	184.347	167.272	1	0	3.78131	7.42e-08	0.00178902	-0.140229	0.643263	1
Ssc.308.1.S1_at	HSP90B1	Endoplasmin precursor (94 kDa glucose-regulated protein) (GRP94) (gp96 homolog) (Tumor rejection antigen 1). [Source:Uniprot/SWISSPROT;Acc:P14625]	395.084	5456.73	1836.46	1	0	3.78781	6.81e-10	1.64e-05	-1.5711	4.86e-06	0.117254
Ssc.3055.1.S1_at	PCDH15	protocadherin-related 15 [Homo sapiens]	113.846	1590.49	2539.08	1	0	3.80431	4.63e-10	1.12e-05	0.674835	0.00350203	1
Ssc.7621.1.A1_at	ANLN	anillin, actin binding protein (scraps homolog, Drosophila); anillin (Drosophila Scraps homolog), actin binding protein [Homo sapiens]. [Source:RefSeq;Acc:NM_018685]	57.7905	822.668	397.998	1	0	3.83141	1.11e-08	0.000267812	-1.04755	0.00149005	1
Ssc.20.1.S1_at	IL18	Interleukin-18 precursor (IL-18) (Interferon-gamma inducing factor) (IFN-gamma-inducing factor) (Interleukin-1 gamma) (IL-1 gamma). [Source:Uniprot/SWISSPROT;Acc:Q14116]	67.4469	967.432	931.834	1	0	3.84233	7.57e-11	1.83e-06	-0.0540871	0.732461	1
Ssc.2599.1.S1_at	PAQR8	Membrane progestin receptor beta (mPR beta) (Progestin and adipoQ receptor family member VIII) (Lysosomal membrane protein in brain-1). [Source:Uniprot/SWISSPROT;Acc:Q8TEZ7]	29.8214	433.141	545.476	1	0	3.86042	5.55e-07	0.0133833	0.332678	0.385075	1
Ssc.840.1.A1_at	PKD2	Polycystin 2 (Autosomal dominant polycystic kidney disease type II protein) (Polycystwin) (R48321). [Source:Uniprot/SWISSPROT;Acc:Q13563]	4.80256	69.7732	62.9722	1	0	3.8608	1.36e-08	0.000329136	-0.147959	0.573121	1
Ssc.16434.1.A1_at	NOV	NOV protein homolog precursor (NovH) (Nephroblastoma overexpressed gene protein homolog). [Source:Uniprot/SWISSPROT;Acc:P48745]	82.0416	1202.76	2575.79	1	0	3.87384	1.14e-07	0.00274915	1.09867	0.00521944	1
Ssc.16335.1.S2_at	LPL	Lipoprotein lipase precursor (EC 3.1.1.34) (LPL). [Source:Uniprot/SWISSPROT;Acc:P06858]	42.8788	634.364	163.755	1	0	3.88697	2.07e-06	0.0498779	-1.95378	0.000796438	1
Ssc.21407.1.S1_at	LUZP1	leucine zipper protein 1 [Homo sapiens]. [Source:RefSeq;Acc:NM_033631]	8.08052	120.506	153.531	1	0	3.89851	1.59e-07	0.00383574	0.349425	0.309036	1
Ssc.10453.1.S1_at	CP	Ceruloplasmin precursor (EC 1.16.3.1) (Ferroxidase). [Source:Uniprot/SWISSPROT;Acc:P00450]	84.1102	1262.43	2744.4	1	0	3.90778	5.8e-08	0.00139901	1.12028	0.00321225	1
Ssc.1008.1.A1_at	ELOVL6	ELOVL family member 6, elongation of long chain fatty acids (FEN1/Elo2, SUR4/Elo3-like, yeast); long-chain fatty-acyl elongase [Homo sapiens]. [Source:RefSeq;Acc:NM_024090]	145.222	2186.12	795.561	1	0	3.91204	5.62e-08	0.00135509	-1.45832	0.000488677	1
Ssc.1743.1.S1_at	PDZK1IP1	17 kDa membrane associated protein (DD96 protein). [Source:Uniprot/SWISSPROT;Acc:Q13113]	11.664	175.846	171.185	1	0	3.91418	2e-07	0.00481481	-0.038752	0.910334	1
Ssc.26726.1.S1_a_at	LYPLA3	1-O-acylceramide synthase precursor (EC 2.3.1.-) (ACS) (Lysosomal phospholipase A2) (LCAT-like lysophospholipase) (LLPL) (UNQ341/PRO540). [Source:Uniprot/SWISSPROT;Acc:Q8NCC3]	55.2047	836.475	871.905	1	0	3.92146	1.09e-07	0.00263168	0.0598476	0.853808	1
Ssc.9467.1.S1_at	CLDN1	Claudin-1 (Senescence-associated epithelial membrane protein) (UNQ481/PRO944). [Source:Uniprot/SWISSPROT;Acc:O95832]	8.40161	129.159	37.1304	1	0	3.94234	2.14e-07	0.00516408	-1.79847	0.000284139	1
Ssc.3326.1.S1_at	CITED1	Cbp/p300-interacting transactivator 1 (Melanocyte-specific protein 1). [Source:Uniprot/SWISSPROT;Acc:Q99966]	182.551	2809.61	5097.81	1	0	3.944	2.69e-07	0.00647765	0.85951	0.0319567	1
Ssc.16336.1.S1_at	ME1	NADP-dependent malic enzyme (EC 1.1.1.40) (NADP-ME) (Malic enzyme 1). [Source:Uniprot/SWISSPROT;Acc:P48163]	40.7184	627.848	1836.66	1	0	3.94666	1.01e-08	0.000244463	1.54859	8.29e-05	1
Ssc.4891.1.A1_at	AGPAT9	1-acylglycerol-3-phosphate O-acyltransferase 9 [Homo sapiens]	29.1723	451.433	842.137	1	0	3.95184	1.43e-08	0.000343764	0.899543	0.00574459	1
Ssc.28450.1.S1_at	MFSD2	major facilitator superfamily domain containing 2A [Homo sapiens]	12.8487	199.985	856.858	1	0	3.96019	1.19e-08	0.000286521	2.09917	6.42e-06	0.154759
Ssc.2441.1.S1_at	SLC3A1	Neutral and basic amino acid transport protein rBAT (B(0,+)-type amino acid transport protein) (NBAT) (D2H). [Source:Uniprot/SWISSPROT;Acc:Q07837]	61.8004	982.646	1720.57	1	0	3.99098	8.42e-08	0.00203166	0.808146	0.0265301	1
Ssc.9238.1.A1_at	ATP10D	Potential phospholipid-transporting ATPase VD (EC 3.6.3.1) (ATPVD). [Source:Uniprot/SWISSPROT;Acc:Q9P241]	16.1201	258.67	650.935	1	0	4.00418	1.16e-07	0.00279498	1.3314	0.00188832	1
Ssc.29063.1.A1_at	EEA1	Early endosome antigen 1 (Endosome-associated protein p162) (Zinc finger FYVE domain containing protein 2). [Source:Uniprot/SWISSPROT;Acc:Q15075]	9.59564	156.441	56.3387	1	0	4.02709	1.66e-08	0.000400959	-1.47342	0.000221147	1
Ssc.6435.1.S1_at	COL4A1	Collagen alpha 1(IV) chain precursor. [Source:Uniprot/SWISSPROT;Acc:P02462]	8.98131	149.978	39.232	1	0	4.06168	1.34e-06	0.0322844	-1.93465	0.000849721	1
Ssc.29193.1.S1_at	PLA2R1	phospholipase A2 receptor 1 [Homo sapiens]. [Source:RefSeq;Acc:NM_007366]	29.9165	506.339	731.218	1	0	4.08109	5.86e-07	0.0141319	0.530199	0.202454	1
Ssc.14563.1.S1_at	GRN	Granulins precursor (Acrogranin) (Proepithelin) (PEPI) [Contains: Paragranulin; Granulin 1 (Granulin G); Granulin 2 (Granulin F); Granulin 3 (Granulin B); Granulin 4 (Granulin A); Granulin 5 (Granulin C); Granulin 6 (Granulin D); Granulin 7 (Granulin E)].	1129.6	19406.1	26358.1	1	0	4.10263	2.05e-10	4.95e-06	0.441733	0.0332115	1
Ssc.5602.1.A1_at	NKD1	naked cuticle homolog 1; naked cuticle-1; Dvl-binding protein [Homo sapiens]. [Source:RefSeq;Acc:NM_033119]	4.77041	82.0388	78.2019	1	0	4.10412	3.76e-08	0.000908155	-0.0691035	0.821454	1
Ssc.16051.1.S1_at	ADAM9	ADAM 9 precursor (EC 3.4.24.-) (A disintegrin and metalloproteinase domain 9) (Metalloprotease/disintegrin/cysteine-rich protein 9) (Myeloma cell metalloproteinase) (Meltrin gamma) (Cellular disintegrin-related protein). [Source:Uniprot/SWISSPROT;Acc:Q134	16.4584	285.102	157.371	1	0	4.11459	2.58e-09	6.23e-05	-0.857306	0.00357859	1
Ssc.28310.1.S1_at	KIF5C	Similar to Probable [Source:IPI;Acc:IPI00465339]	8.36075	147.933	56.025	1	0	4.14517	3.92e-07	0.00945511	-1.4008	0.00378808	1
Ssc.8552.3.S1_a_at	GLT6D1	glycosyltransferase 6 domain containing 1 [Homo sapiens]	137.14	2629.89	845.868	1	0	4.26128	7.29e-07	0.0175963	-1.6365	0.00248616	1
Ssc.7373.1.A1_at	GCA	EF-hand calcium binding protein	105.028	2073.62	1544.2	1	0	4.3033	4.89e-08	0.00117882	-0.425294	0.213278	1
Ssc.21948.1.S1_at	QPRT	Nicotinate-nucleotide pyrophosphorylase [carboxylating] (EC 2.4.2.19) (Quinolinate phosphoribosyltransferase [decarboxylating]) (QAPRTase) (QPRTase). [Source:Uniprot/SWISSPROT;Acc:Q15274]	5.78206	115.085	235.801	1	0	4.31498	1.25e-06	0.0301688	1.03487	0.0411751	1
Ssc.1126.1.A1_at	SMPDL3A	Acid sphingomyelinase-like phosphodiesterase 3a precursor (EC 3.1.4.-) (ASM-like phosphodiesterase 3a). [Source:Uniprot/SWISSPROT;Acc:Q92484]	111.344	2329.97	1283.38	1	0	4.38722	2.24e-08	0.000539652	-0.860363	0.0166087	1
Ssc.26369.1.S1_at	KIAA0774	PREDICTED: KIAA0774 [Source:RefSeq_peptide;Acc:XP_166270]	5.00499	105.906	132.739	1	0	4.40327	5.98e-10	1.44e-05	0.325811	0.158435	1
Ssc.19304.1.A1_at	DYNC2H1	PREDICTED: dynein, cytoplasmic, heavy polypeptide 2 [Source:RefSeq_peptide;Acc:XP_370652]	16.6994	358.588	390.094	1	0	4.42446	1.52e-06	0.0365492	0.121497	0.799525	1
Ssc.14073.2.S1_at	HSD17B2	Estradiol 17-beta-dehydrogenase 2 (EC 1.1.1.62) (17-beta-HSD 2) (Microsomal 17-beta-hydroxysteroid dehydrogenase) (20 alpha- hydroxysteroid dehydrogenase) (20-alpha-HSD) (E2DH). [Source:Uniprot/SWISSPROT;Acc:P37059]	228.021	5003.24	1805.95	1	0	4.45562	5.27e-11	1.27e-06	-1.4701	4.25e-06	0.102518
Ssc.24225.2.S1_a_at	PRSS12	Neurotrypsin precursor (EC 3.4.21.-) (Motopsin) (Leydin). [Source:Uniprot/SWISSPROT;Acc:P56730]	5.19456	118.096	142.755	1	0	4.50681	5.32e-07	0.0128348	0.273581	0.535245	1
Ssc.19564.1.S1_at	PCDH9	Protocadherin 9 precursor. [Source:Uniprot/SWISSPROT;Acc:Q9HC56]	4.7072	109.453	169.547	1	0	4.5393	1.06e-06	0.0255663	0.631364	0.199241	1
Ssc.16342.1.A1_at	SERPINE2	Glia derived nexin precursor (GDN) (Protease nexin I) (PN-1) (Protease inhibitor 7). [Source:Uniprot/SWISSPROT;Acc:P07093]	17.4343	432.42	120.814	1	0	4.63243	3.29e-10	7.94e-06	-1.83964	3.81e-06	0.0919128
Ssc.115.1.S1_s_at	HMOX1	Heme oxygenase 1 (EC 1.14.99.3) (HO-1). [Source:Uniprot/SWISSPROT;Acc:P09601]	44.0088	1112.9	86.4758	1	-1	4.66039	2.69e-08	0.000649952	-3.68588	2.88e-07	0.00695675
Ssc.21188.1.S1_at	CLDN6	Claudin-6 (Skullin 2) (UNQ757/PRO1488). [Source:Uniprot/SWISSPROT;Acc:P56747]	5.87916	148.784	35.6917	1	0	4.66147	3.48e-07	0.00840589	-2.05956	0.000534255	1
Ssc.8233.1.A1_at	DNAJC6	DnaJ (Hsp40) homolog, subfamily C, member 6 [Source:RefSeq_peptide;Acc:NP_055602]	10.0266	262.019	311.463	1	0	4.70777	4.71e-07	0.0113632	0.249389	0.583082	1
Ssc.17133.1.A1_at	IDH2	Isocitrate dehydrogenase [NADP], mitochondrial precursor (EC 1.1.1.42) (Oxalosuccinate decarboxylase) (IDH) (NADP+-specific ICDH) (IDP) (ICD- M). [Source:Uniprot/SWISSPROT;Acc:P48735]	18.9912	499.734	742.456	1	0	4.71776	2.44e-07	0.00588477	0.571147	0.195081	1
Ssc.5165.1.S1_at	SH3GL3	SH3-containing GRB2-like protein 3 (SH3 domain protein 2C) (EEN-B2). [Source:Uniprot/SWISSPROT;Acc:Q99963]	9.68111	259.12	344.243	1	0	4.7423	4.9e-11	1.18e-06	0.409807	0.0468875	1
Ssc.14484.1.A1_at	CYP19A1	Cytochrome P450 19A1 (Aromatase) (EC 1.14.14.1) (CYPXIX) (Estrogen synthetase) (P-450AROM). [Source:Uniprot/SWISSPROT;Acc:P11511]	5.05306	143.559	5.34624	1	-1	4.82834	2.08e-09	5.03e-05	-4.74697	2.49e-09	6e-05
Ssc.4529.1.S1_at	SLC36A2	solute carrier family 36 (proton/amino acid symporter), member 2; proton/amino acid transporter 2; tramdorin [Homo sapiens]. [Source:RefSeq;Acc:NM_181776]	24.3821	724.047	964.965	1	0	4.89219	7.45e-09	0.000179791	0.414393	0.201065	1
Ssc.27164.1.S1_at	ATP6V0A4	Vacuolar proton translocating ATPase 116 kDa subunit a isoform 4 (V- ATPase 116-kDa isoform a4) (Vacuolar proton translocating ATPase 116 kDa subunit a kidney isoform). [Source:Uniprot/SWISSPROT;Acc:Q9HBG4]	5.05257	158.066	299.103	1	0	4.96736	1.95e-11	4.71e-07	0.920118	0.000296259	1
Ssc.20578.1.S1_at	CXCL14	Small inducible cytokine B14 precursor (CXCL14) (Chemokine BRAK). [Source:Uniprot/SWISSPROT;Acc:O95715]	86.5361	2708.46	1666.55	1	0	4.96803	2.73e-07	0.0065887	-0.700607	0.140467	1
Ssc.6634.2.S1_at	THY1	Thy-1 membrane glycoprotein precursor (Thy-1 antigen) (CDw90) (CD90 antigen). [Source:Uniprot/SWISSPROT;Acc:P04216]	8.30034	266.861	500.375	1	0	5.00678	1.43e-08	0.000345574	0.906922	0.0198319	1
Ssc.26957.1.S1_at	SLC1A3	Excitatory amino acid transporter 1 (Sodium-dependent glutamate/aspartate transporter 1) (Glial glutamate transporter) (GLAST-1). [Source:Uniprot/SWISSPROT;Acc:P43003]	4.7721	153.753	180.184	1	0	5.00985	2.2e-07	0.00529807	0.228855	0.608947	1
Ssc.1392.2.S1_at	PSD2	pleckstrin and Sec7 domain containing 2; 6330404E20Rik [Homo sapiens]. [Source:RefSeq;Acc:NM_032289]	5.78365	198.349	54.2231	1	0	5.09992	3.19e-07	0.00770586	-1.87106	0.00192616	1
Ssc.24373.1.S1_at	SLC7A4	Cationic amino acid transporter-4 (CAT-4) (CAT4). [Source:Uniprot/SWISSPROT;Acc:O43246]	24.8908	855.101	1493.94	1	0	5.10241	1.08e-08	0.000260842	0.804955	0.0329097	1
Ssc.15588.1.S1_at	IGFBP3	Insulin-like growth factor binding protein 3 precursor (IGFBP-3) (IBP- 3) (IGF-binding protein 3). [Source:Uniprot/SWISSPROT;Acc:P17936]	11.283	402.707	2948.09	1	0	5.15751	1.76e-08	0.000424403	2.87198	5.78e-06	0.139455
Ssc.248.1.S1_at	NPL	N-acetylneuraminate pyruvate lyase; dihydrodipicolinate synthase; chromosome 1 open reading frame 13 [Homo sapiens]. [Source:RefSeq;Acc:NM_030769]	11.8984	432.423	303.283	1	0	5.1836	5.85e-08	0.00141219	-0.511779	0.221306	1
Ssc.7093.3.S1_at	HPSE	heparanase; heparanase-1 [Homo sapiens]. [Source:RefSeq;Acc:NM_006665]	4.99516	182.891	5.61118	1	-1	5.19431	6.28e-09	0.000151502	-5.02654	8.82e-09	0.000212746
Ssc.26659.1.A1_at	TFAP2A	Transcription factor AP-2 alpha (AP2-alpha) (Activating enhancer- binding protein 2 alpha) (AP-2 transcription factor) (Activator protein-2) (AP-2). [Source:Uniprot/SWISSPROT;Acc:P05549]	6.7937	265.866	265.076	1	0	5.29036	2.54e-08	0.000613361	-0.0042946	0.990968	1
Ssc.11650.1.A1_at	SLC6A7	Sodium-dependent proline transporter. [Source:Uniprot/SWISSPROT;Acc:Q99884]	7.01653	303.437	303.734	1	0	5.4345	2.86e-10	6.9e-06	0.00140886	0.995559	1
Ssc.350.1.S1_at	FAM12B	Epididymal secretory protein E3 beta precursor (HE3 beta) (UNQ6412/PRO21187). [Source:Uniprot/SWISSPROT;Acc:P56851]	4.97135	222.148	617.73	1	0	5.48174	8.92e-08	0.00215273	1.47546	0.00617707	1
Ssc.5486.1.S1_at	SLC13A4	Solute carrier family 13, member 4 (Na(+)/sulfate cotransporter SUT- 1). [Source:Uniprot/SWISSPROT;Acc:Q9UKG4]	14.7923	727.854	352.349	1	0	5.62073	5.96e-09	0.000143679	-1.04664	0.0111428	1
Ssc.27371.1.S1_at	SLC47A1	solute carrier family 47, member 1 [Homo sapiens]	5.13489	258.198	75.0787	1	0	5.652	1.33e-08	0.000320009	-1.782	0.000597877	1
Ssc.27385.1.S1_at	RBP7	Retinol-binding protein IV, cellular (CRBP-IV) (CRBP4) (Retinoid binding protein 7). [Source:Uniprot/SWISSPROT;Acc:Q96R05]	12.7869	646.724	10631.1	1	0	5.66041	1.12e-07	0.00271247	4.03899	3.1e-06	0.0748668
Ssc.21354.1.S1_at	GATA3	Trans-acting T-cell specific transcription factor GATA-3. [Source:Uniprot/SWISSPROT;Acc:P23771]	8.18405	415.518	379.794	1	0	5.66595	1.53e-08	0.00036814	-0.129693	0.737951	1
Ssc.12849.1.A1_at	ASB11	Ankyrin repeat and SOCS box containing protein 11 (ASB-11). [Source:Uniprot/SWISSPROT;Acc:Q8WXH4]	5.20301	264.305	911.478	1	0	5.66671	2.05e-09	4.94e-05	1.78601	0.000143252	1
Ssc.864.1.S1_at	CFH	Complement factor H precursor (H factor 1). [Source:Uniprot/SWISSPROT;Acc:P08603]	33.9145	1732.09	6323.22	1	0	5.67447	4.65e-11	1.12e-06	1.86815	3.88e-06	0.0937015
Ssc.24699.1.A1_at	CPS1	Carbamoyl-phosphate synthase [ammonia], mitochondrial precursor (EC 6.3.4.16) (Carbamoyl-phosphate synthetase I) (CPSase I). [Source:Uniprot/SWISSPROT;Acc:P31327]	5.38129	291.586	13.8575	1	-1	5.75983	1.27e-10	3.07e-06	-4.39519	2.17e-09	5.24e-05
Ssc.26815.1.A1_at	PRSS35	protease, serine, 35; chromosome 6 open reading frame 158 [Homo sapiens]. [Source:RefSeq;Acc:NM_153362]	11.922	667.754	2805.08	1	0	5.80762	5.69e-11	1.37e-06	2.07065	2.18e-06	0.052493
Ssc.2197.1.S1_at	TMEM45A	Dermal papilla derived protein 7. [Source:Uniprot/SWISSPROT;Acc:Q9NWC5]	116.11	6880.17	4753.61	1	0	5.88888	4.83e-10	1.17e-05	-0.533421	0.0855108	1
Ssc.25458.1.S1_at	SPOCK1	Testican-1 precursor (SPOCK protein). [Source:Uniprot/SWISSPROT;Acc:Q08629]	4.68249	292.585	344.572	1	0	5.96544	2.97e-09	7.17e-05	0.235951	0.501819	1
Ssc.548.1.S1_a_at	MMP7	Matrilysin precursor (EC 3.4.24.23) (Pump-1 protease) (Uterine metalloproteinase) (Matrix metalloproteinase-7) (MMP-7) (Matrin). [Source:Uniprot/SWISSPROT;Acc:P09237]	27.8355	1807.51	2181.24	1	0	6.02094	1.34e-10	3.23e-06	0.271142	0.310888	1
Ssc.18488.1.S1_at	AQP8	Aquaporin 8. [Source:Uniprot/SWISSPROT;Acc:O94778]	104.832	6842.05	10344.8	1	0	6.02828	2.37e-09	5.72e-05	0.59641	0.103939	1
Ssc.12.1.S1_at	SULT1E1	Estrogen sulfotransferase (EC 2.8.2.4) (Sulfotransferase, estrogen- preferring) (EST-1). [Source:Uniprot/SWISSPROT;Acc:P49888]	47.2002	3096.85	7.51032	1	-1	6.03586	7.6e-08	0.00183415	-8.68771	1.79e-09	4.31e-05
Ssc.15316.2.S1_at	CRIP1	Cysteine-rich protein 1 (Cysteine-rich intestinal protein) (CRIP) (Cysteine-rich heart protein) (hCRHP). [Source:Uniprot/SWISSPROT;Acc:P50238]	8.13488	584.601	388.177	1	0	6.16719	1.8e-10	4.35e-06	-0.590739	0.0507283	1
Ssc.3703.1.S1_at	APOA2	Apolipoprotein A-II precursor (Apo-AII) (ApoA-II). [Source:Uniprot/SWISSPROT;Acc:P02652]	4.58037	379.287	4.58037	1	-1	6.37168	3.25e-13	7.84e-09	-6.37168	3.25e-13	7.84e-09
Ssc.9486.2.S1_at	C1orf64	chromosome 1 open reading frame 64 [Homo sapiens]	6.11332	538.384	1758.03	1	0	6.46053	1.54e-06	0.0370456	1.70725	0.0298846	1
Ssc.62.2.S1_a_at	IL6	Interleukin-6 precursor (IL-6) (B-cell stimulatory factor 2) (BSF-2) (Interferon beta-2) (Hybridoma growth factor) (CTL differentiation factor) (CDF). [Source:Uniprot/SWISSPROT;Acc:P05231]	6.12276	582.835	857.769	1	0	6.57276	4.72e-11	1.14e-06	0.557502	0.0497233	1
Ssc.18707.1.A1_at	CTTNBP2	cortactin binding protein 2; cortactin-binding protein 2; chromosome 7 open reading frame 8 [Homo sapiens]. [Source:RefSeq;Acc:NM_033427]	6.33359	643.251	651.9	1	0	6.66621	1.48e-09	3.56e-05	0.0192681	0.957685	1
Ssc.16236.1.S1_at	DPP4	Dipeptidyl peptidase IV (EC 3.4.14.5) (DPP IV) (T-cell activation antigen CD26) (TP103) (Adenosine deaminase complexing protein-2) (ADABP). [Source:Uniprot/SWISSPROT;Acc:P27487]	95.0047	9780.37	2086.21	1	0	6.68575	1.53e-08	0.000368992	-2.229	0.00043334	1
Ssc.22641.3.S1_at	RDH16	microsomal NAD+-dependent retinol dehydrogenase 4 [Homo sapiens]. [Source:RefSeq;Acc:NM_003708]	9.66178	1103.32	973.615	1	0	6.83534	2.98e-08	0.000718822	-0.180425	0.717891	1
Ssc.4748.2.S1_at	PPP1R14C	protein phosphatase 1, regulatory (inhibitor) subunit 14C; serologically defined breast cancer antigen NY-BR-81; PKC-potentiated PP1 inhibitory protein [Homo sapiens]. [Source:RefSeq;Acc:NM_030949]	7.75439	1050.32	2991.88	1	0	7.0816	3.43e-09	8.28e-05	1.51023	0.0036748	1
Ssc.8776.1.S1_at	CYP11A1	Cytochrome P450 11A1, mitochondrial precursor (EC 1.14.15.6) (CYPXIA1) (P450(scc)) (Cholesterol side-chain cleavage enzyme) (Cholesterol desmolase). [Source:Uniprot/SWISSPROT;Acc:P05108]	5.93511	836.459	914.899	1	0	7.13888	2.4e-10	5.79e-06	0.129318	0.693603	1
Ssc.279.1.S2_at	STAR	Steroidogenic acute regulatory protein, mitochondrial precursor (StAR) (StARD1). [Source:Uniprot/SWISSPROT;Acc:P49675]	4.92212	942.854	634.978	1	0	7.58161	2.26e-09	5.45e-05	-0.570328	0.202635	1
Ssc.8946.1.A1_at	H19	H19, imprinted maternally expressed untranslated mRNA (H19) on chromosome 11 [Source:RefSeq_dna;Acc:NR_002196]	14.2264	3354.73	4846.23	1	0	7.88148	3.89e-11	9.38e-07	0.530667	0.102065	1
Ssc.26168.1.S1_at	DNAH10	dynein, axonemal, heavy chain 10 [Homo sapiens]	5.66277	1444.86	1568.86	1	0	7.99521	5.61e-11	1.35e-06	0.118781	0.710654	1
Ssc.9833.2.S1_at	C1QTNF4	Complement C1q tumor necrosis factor-related protein 4 precursor. [Source:Uniprot/SWISSPROT;Acc:Q9BXJ3]	8.60862	2440.88	3135.59	1	0	8.1474	3.98e-10	9.6e-06	0.361333	0.365686	1
Ssc.15674.1.A1_at	CTSL1	Cathepsin L precursor (EC 3.4.22.15) (Major excreted protein) (MEP). [Source:Uniprot/SWISSPROT;Acc:P07711]	19.7744	5771.68	283.318	1	-1	8.18921	1.18e-10	2.84e-06	-4.3485	8.38e-08	0.00202107
Ssc.27234.1.S1_at	STAU2	staufen homolog 2; staufen (Drosophila, RNA-binding protein) 2; staufen (Drosophila, RNA-binding protein) homolog 2 [Homo sapiens]. [Source:RefSeq;Acc:NM_014393]	5.17293	1519.94	1744.22	1	0	8.19881	6.37e-11	1.54e-06	0.19857	0.552186	1
Ssc.15773.1.S1_at	SERPINA3	Alpha-1-antichymotrypsin precursor (ACT). [Source:Uniprot/SWISSPROT;Acc:P01011]	81.2708	24746.1	4555.99	1	0	8.25025	8.44e-07	0.0203677	-2.44136	0.0128519	1
Ssc.15906.1.S1_at	PPAG3	pregnancy-associated glycoprotein 3 [Sus scrofa]	5.47915	1809.86	3178.64	1	0	8.36771	2.8e-12	6.76e-08	0.812532	0.00726769	1
Ssc.24411.3.S1_a_at	PLBD1	phospholipase B domain containing 1 [Homo sapiens]	12.9068	4513.45	4989.29	1	0	8.44996	2.34e-09	5.65e-05	0.144604	0.764252	1
Ssc.6609.1.S1_at	FOLR1	Folate receptor alpha precursor (FR-alpha) (Folate receptor 1) (Folate receptor, adult) (Adult folate-binding protein) (FBP) (Ovarian tumor- associated antigen MOv18) (KB cells FBP). [Source:Uniprot/SWISSPROT;Acc:P15328]	7.39245	2677.62	2945.11	1	0	8.50069	4.13e-11	9.96e-07	0.137369	0.678107	1
Ssc.26175.1.S1_at	PRKCA	Protein kinase C, alpha type (EC 2.7.1.37) (PKC-alpha) (PKC-A). [Source:Uniprot/SWISSPROT;Acc:P17252]	26.9403	10423.2	128.892	1	0	8.59581	4.09e-07	0.00985685	-6.33749	7.69e-06	0.18559
Ssc.2824.1.S1_at	RNASE1	Ribonuclease pancreatic precursor (EC 3.1.27.5) (RNase 1) (RNase A) (RNase UpI-1) (RIB-1) (HP-RNase). [Source:Uniprot/SWISSPROT;Acc:P07998]	17.8298	6959.85	10438.8	1	0	8.60862	1.32e-10	3.17e-06	0.584827	0.137002	1
Ssc.18927.1.S1_at	MS4A8B	Membrane-spanning 4-domains subfamily A member 8B (Four-span transmembrane protein 4). [Source:Uniprot/SWISSPROT;Acc:Q9BY19]	4.86155	1941.51	3831.59	1	0	8.64155	2.34e-09	5.63e-05	0.980766	0.0666292	1
Ssc.250.1.S1_at	CBR1	Carbonyl reductase [NADPH] 1 (EC 1.1.1.184) (NADPH-dependent carbonyl reductase 1) (Prostaglandin-E(2) 9-reductase) (EC 1.1.1.189) (Prostaglandin 9-ketoreductase) (15-hydroxyprostaglandin dehydrogenase [NADP+]) (EC 1.1.1.197). [Source:Uniprot/SWISSPROT;A	5.67005	2799.31	8657.66	1	0	8.9475	3.92e-13	9.47e-09	1.6289	1.47e-05	0.35575
Ssc.28944.1.S1_at	PIWIL1	43 kDa protein [Source:IPI;Acc:IPI00477371]	33.6167	25252.6	23262.5	1	0	9.55304	1.02e-10	2.46e-06	-0.118426	0.76963	1
Ssc.12549.1.S1_at	WWC1	KIBRA protein [Homo sapiens]. [Source:RefSeq;Acc:NM_015238]	16.7056	14298.9	30824	1	0	9.74135	1.15e-10	2.76e-06	1.10815	0.0200925	1
Ssc.16718.1.A1_at	CTBS	Di-N-acetylchitobiase precursor (EC 3.2.1.-). [Source:Uniprot/SWISSPROT;Acc:Q01459]	7.67539	6704.46	6919.7	1	0	9.77067	4.11e-12	9.91e-08	0.0455875	0.881167	1
Ssc.18621.1.S1_at	PAGE4	G antigen family C 1 protein (Prostate-associated gene protein 4) (PAGE-4) (PAGE-1) (JM27) (GAGE-9). [Source:Uniprot/SWISSPROT;Acc:O60829]	4.65321	4225.99	6290.84	1	0	9.82685	1.96e-14	4.74e-10	0.573964	0.0093129	1
Ssc.8900.1.S1_at	PGA5	Pepsin A precursor (EC 3.4.23.1). [Source:Uniprot/SWISSPROT;Acc:P00790]	5.30902	4865.27	6882.7	1	0	9.83986	1.2e-12	2.9e-08	0.500455	0.0885242	1
Ssc.3442.1.S1_at	SUZ12	Polycomb protein SUZ12 (Suppressor of zeste 12 protein homolog) (Joined to JAZF1 protein) (Chromatin precipitated E2F target 9 protein) (ChET 9 protein). [Source:Uniprot/SWISSPROT;Acc:Q15022]	5.2837	5534.82	1470.95	1	0	10.0328	4.27e-11	1.03e-06	-1.91179	0.000424018	1
Ssc.203.1.S1_at	CYP3A7	Cytochrome P450 3A7 (EC 1.14.14.1) (CYPIIIA7) (P450-HFLA). [Source:Uniprot/SWISSPROT;Acc:P24462]	4.96647	5984.08	909.101	1	0	10.2347	4.34e-10	1.05e-05	-2.71862	0.000172817	1
Ssc.16435.1.S1_at	MND1	GAJ protein; homolog of yeast MND1 [Homo sapiens]. [Source:RefSeq;Acc:NM_032117]	4.98927	10811.3	13180.9	1	0	11.0814	4.44e-15	1.07e-10	0.285908	0.137534	1
Ssc.18306.1.A1_at	OSBPL9	oxysterol binding protein-like 9 [Homo sapiens]	4.95034	12634.3	17177.8	1	0	11.3175	1.36e-09	3.27e-05	0.443202	0.474093	1
Ssc.8859.1.A1_at	Q9NW24		6.12148	23555.5	29090.3	1	0	11.9099	1.74e-15	4.2e-11	0.304474	0.111242	1
Ssc.3153.1.S1_at	DPPA5	developmental pluripotency associated 5 [Homo sapiens]	4.83762	21551.6	13584.8	1	0	12.1212	1.29e-13	3.1e-09	-0.665808	0.0303056	1
Ssc.2506.1.S1_at	PLET	placenta expressed transcript protein [Sus scrofa]	4.79898	29043.2	33278.4	1	0	12.5632	5.62e-17	1.36e-12	0.196387	0.172457	1

## Sheet: Table S2
Supplemental Table S2.List of the differentially expressed genes in the Yorkshire endometrium
ID	Gene symbol	product	Y15	Y26	Y50	y26 - y15	y50 - y26	logFC(Y26 VS Y15)	P.Value(Y26 VS Y15)	adj.P.Val(Y26 VS Y15)	logFC(Y50 VS Y26)	P.Value(Y50 VS Y26)	adj.P.Val(Y50 VS Y26)
Ssc.27227.1.S1_at	TDRD7	Tudor domain containing protein 7 (Tudor repeat associator with PCTAIRE 2) (Trap). [Source:Uniprot/SWISSPROT;Acc:Q8NHU6]	18232.8	8.51139	6.79518	-1	0	-11.0649	1.88e-08	0.000454614	-0.324882	0.701364	1
Ssc.24984.1.S1_at	NAAA	N-acylsphingosine amidohydrolase-like precursor (EC 3.5.1.-) (Acid ceramidase-like protein) (ASAH-like protein). [Source:Uniprot/SWISSPROT;Acc:Q02083]	2174.2	10.6708	16.581	-1	0	-7.67067	8.02e-12	1.93e-07	0.635866	0.0402982	1
Ssc.266.1.S1_at	SAL1	salivary lipocalin [Sus scrofa]	1804.46	11.5287	7.04528	-1	0	-7.29019	1.74e-09	4.19e-05	-0.710505	0.128665	1
Ssc.16163.1.S1_at	GNMT	Glycine N-methyltransferase (EC 2.1.1.20). [Source:Uniprot/SWISSPROT;Acc:Q14749]	1247.23	8.70167	19.8379	-1	0	-7.16321	1.92e-10	4.64e-06	1.1889	0.00554962	1
Ssc.22443.1.S1_at	TSR1	TSR1, 20S rRNA accumulation, homolog (S. cerevisiae) [Homo sapiens]	2998.83	22.9447	22.9447	-1	0	-7.0301	1.03e-10	2.49e-06	0	1	1
Ssc.283.1.S1_at	KMO	kynurenine 3-monooxygenase (kynurenine 3-hydroxylase) [Homo sapiens]. [Source:RefSeq;Acc:NM_003679]	1543.39	11.819	68.2368	-1	0	-7.02886	8.27e-08	0.00199472	2.52944	0.00163017	1
Ssc.732.1.S1_at	DCXR	dicarbonyl/L-xylulose reductase; carbonyl reductase; kidney dicarbonyl reductase; carbonyl reductase II [Homo sapiens]. [Source:RefSeq;Acc:NM_016286]	822.64	6.9163	12.3256	-1	0	-6.89412	1.12e-10	2.69e-06	0.833582	0.0229155	1
Ssc.8169.1.A1_at	MPPED2	Fetal brain protein 239 (239FB). [Source:Uniprot/SWISSPROT;Acc:Q15777]	643.037	5.94679	14.6133	-1	0	-6.75665	4.36e-08	0.00105206	1.2971	0.0375039	1
Ssc.15981.1.S1_at	NPY	Neuropeptide Y precursor [Contains: Neuropeptide Y (Neuropeptide tyrosine) (NPY); C-flanking peptide of NPY (CPON)]. [Source:Uniprot/SWISSPROT;Acc:P01303]	420.674	4.58037	4.58037	-1	0	-6.52109	5.55e-10	1.34e-05	0	1	1
Ssc.8334.1.A1_at	CLIP4	restin-like 2 [Source:RefSeq_peptide;Acc:NP_078968]	666.176	8.11861	7.50187	-1	0	-6.35853	1.05e-09	2.53e-05	-0.113983	0.756802	1
Ssc.2381.1.A1_at	S100A9	Calgranulin B (Migration inhibitory factor-related protein 14) (MRP- 14) (P14) (Leukocyte L1 complex heavy chain) (S100 calcium-binding protein A9) (Calprotectin L1H subunit). [Source:Uniprot/SWISSPROT;Acc:P06702]	7687.41	101.352	708.46	-1	0	-6.24505	5.02e-08	0.00121055	2.80531	0.000210686	1
Ssc.28432.1.A1_at	SLC28A3	concentrative Na+-nucleoside cotransporter [Homo sapiens]. [Source:RefSeq;Acc:NM_022127]	5141.05	68.5042	24.2353	-1	0	-6.22973	1.64e-07	0.00395358	-1.49908	0.0247338	1
Ssc.12902.1.A1_at	SLC22A2	solute carrier family 22 member 2 isoform a; organic cation transporter 2 [Homo sapiens]. [Source:RefSeq;Acc:NM_003058]	708.523	9.71072	6.9466	-1	0	-6.18909	5.79e-10	1.4e-05	-0.483271	0.171633	1
Ssc.19839.1.S1_at	PSAT1	Phosphoserine aminotransferase (EC 2.6.1.52) (PSAT). [Source:Uniprot/SWISSPROT;Acc:Q9Y617]	9148.64	133.287	299.034	-1	0	-6.10095	4.73e-12	1.14e-07	1.16577	0.000163551	1
Ssc.883.1.S1_a_at	GBP2	Interferon-induced guanylate-binding protein 2 (GTP-binding protein 2) (Guanine nucleotide-binding protein 2) (HuGBP-2). [Source:Uniprot/SWISSPROT;Acc:P32456]	778.7	12.0309	24.8851	-1	0	-6.01625	6.02e-07	0.0145196	1.04853	0.126229	1
Ssc.2155.1.S1_at	DIRAS3	GTP-binding RAS-like 3	381.453	6.24325	7.99104	-1	0	-5.93306	1.09e-08	0.000263243	0.356086	0.414372	1
Ssc.26009.1.S1_at	HLCS	Biotin--protein ligase (EC 6.3.4.-) (Biotin apo-protein ligase) [Includes: Biotin--[methylmalonyl-CoA-carboxytransferase] ligase (EC 6.3.4.9); Biotin--[propionyl-CoA-carboxylase [ATP-hydrolyzing]] ligase (EC 6.3.4.10) (Holocarboxylase synthetase) (HCS); B	979.703	16.8563	13.8849	-1	0	-5.86099	1.34e-06	0.0323625	-0.279764	0.68395	1
Ssc.161.1.S1_at	SLC5A1	Sodium/glucose cotransporter 1 (Na(+)/glucose cotransporter 1) (High affinity sodium-glucose cotransporter). [Source:Uniprot/SWISSPROT;Acc:P13866]	572.26	11.0547	8.43626	-1	0	-5.69393	2.56e-10	6.17e-06	-0.389989	0.19308	1
Ssc.12941.2.S1_a_at	NCALD	Neurocalcin delta. [Source:Uniprot/SWISSPROT;Acc:P61601]	308.284	6.21204	16.5373	-1	0	-5.63305	7.81e-09	0.00018831	1.41258	0.00387522	1
Ssc.29246.1.A1_at	NANOS1	Nanos homolog 1 (NOS-1). [Source:Uniprot/SWISSPROT;Acc:Q8WY41]	1698.4	34.2392	69.457	-1	0	-5.63239	2.67e-08	0.00064442	1.02047	0.0390652	1
Ssc.4978.3.A1_at	CD14	Monocyte differentiation antigen CD14 precursor (Myeloid cell-specific leucine-rich glycoprotein). [Source:Uniprot/SWISSPROT;Acc:P08571]	255.981	5.17479	5.17995	-1	0	-5.62839	3.47e-11	8.37e-07	0.00143763	0.995122	1
Ssc.24452.1.S1_at	C5orf41	adult retina protein [Homo sapiens]. [Source:RefSeq;Acc:NM_153607]	360.424	7.67825	21.2256	-1	0	-5.55277	1.22e-10	2.95e-06	1.46695	0.000141922	1
Ssc.14324.1.A1_at	XPR1	xenotropic and polytropic retrovirus receptor [Homo sapiens]. [Source:RefSeq;Acc:NM_004736]	310.728	6.6927	6.61703	-1	0	-5.53692	1.55e-14	3.74e-10	-0.0164042	0.883792	1
Ssc.21898.1.S1_at	ERO1L	ERO1-like protein alpha precursor (EC 1.8.4.-) (ERO1-Lalpha) (Oxidoreductin 1-lalpha) (Endoplasmic oxidoreductin 1-like protein) (ERO1-L) (UNQ434/PRO865). [Source:Uniprot/SWISSPROT;Acc:Q96HE7]	290.918	6.30456	6.03743	-1	0	-5.52807	1.4e-06	0.0338425	-0.0624602	0.923299	1
Ssc.3800.1.S1_at	SLC7A9	B(0,+)-type amino acid transporter 1 (B(0,+)AT) (Glycoprotein- associated amino acid transporter b0,+AT1). [Source:Uniprot/SWISSPROT;Acc:P82251]	285	6.22457	4.97168	-1	0	-5.51685	4.05e-10	9.77e-06	-0.32424	0.278807	1
Ssc.22164.1.S1_at	ATP6V0D2	ATPase, H+ transporting, lysosomal 38kDa, V0 subunit d isoform 2; ATPase, H+ transporting, lysosomal 38kD, V0 subunit d isoform 2 [Homo sapiens]. [Source:RefSeq;Acc:NM_152565]	332.17	7.28494	45.1801	-1	0	-5.51086	1.67e-08	0.000402452	2.6327	5.06e-05	1
Ssc.3666.1.A1_at	FST	Follistatin precursor (FS) (Activin-binding protein). [Source:Uniprot/SWISSPROT;Acc:P19883]	414.836	9.46506	6.67353	-1	0	-5.45378	5.71e-07	0.0137824	-0.504162	0.39603	1
Ssc.16987.1.A1_at	C6orf204	chromosome 6 open reading frame 204 [Homo sapiens]	5658.02	129.539	112.379	-1	0	-5.44884	5.49e-10	1.32e-05	-0.205017	0.493211	1
Ssc.12667.1.A1_at	SLC16A10	solute carrier family 16, member 10; T-type amino acid transporter 1 [Homo sapiens]. [Source:RefSeq;Acc:NM_018593]	301.757	7.14561	6.50725	-1	0	-5.40018	8.76e-09	0.000211376	-0.135009	0.724891	1
Ssc.25254.1.S1_at	RHOJ	Rho-related GTP-binding protein RhoJ (Tc10-like GTP-binding protein TCL). [Source:Uniprot/SWISSPROT;Acc:Q9H4E5]	732.068	17.6636	37.9609	-1	0	-5.37313	8.26e-08	0.00199156	1.10374	0.036755	1
Ssc.29525.1.A1_at	ATG10	APG10 autophagy 10-like [Homo sapiens]. [Source:RefSeq;Acc:NM_031482]	471.431	11.6578	48.6092	-1	0	-5.33768	1.09e-07	0.00262072	2.05993	0.00120505	1
Ssc.3068.1.S1_at	IL11RA	interleukin 11 receptor, alpha isoform 1 precursor; interleukin-11 receptor alpha chain [Homo sapiens]. [Source:RefSeq;Acc:NM_004512]	991.795	24.7752	34.0731	-1	0	-5.32307	1.97e-10	4.76e-06	0.459734	0.100863	1
Ssc.7486.1.A1_at	CYP26A1	Cytochrome P450 26 (EC 1.14.-.-) (Retinoic acid-metabolizing cytochrome) (P450 retinoic acid-inactivating 1) (P450RAI) (hP450RAI) (Retinoic acid 4-hydroxylase). [Source:Uniprot/SWISSPROT;Acc:O43174]	297.018	7.69037	7.49693	-1	0	-5.27136	1.42e-09	3.43e-05	-0.0367515	0.906693	1
Ssc.28706.1.S1_at	CBX7	Chromobox protein homolog 7. [Source:Uniprot/SWISSPROT;Acc:O95931]	183.718	4.86851	6.38761	-1	0	-5.23787	1.43e-07	0.00345485	0.391797	0.428957	1
Ssc.20642.1.S1_at	CES3	esterase 31 [Homo sapiens]. [Source:RefSeq;Acc:NM_024922]	281.491	7.59756	8.63659	-1	0	-5.21141	2.12e-10	5.13e-06	0.184926	0.479706	1
Ssc.15511.1.A1_at	PDCD10	programmed cell death 10; apoptosis-related protein 15 [Homo sapiens]. [Source:RefSeq;Acc:NM_007217]	571.346	15.4508	15.9013	-1	0	-5.20861	5.48e-09	0.000132223	0.0414585	0.906419	1
Ssc.853.1.A1_at	MME	Neprilysin (EC 3.4.24.11) (Neutral endopeptidase) (NEP) (Enkephalinase) (Common acute lymphocytic leukemia antigen) (CALLA) (Neutral endopeptidase 24.11) (CD10). [Source:Uniprot/SWISSPROT;Acc:P08473]	2117.04	59.4505	54.7429	-1	0	-5.15421	2.72e-07	0.00655583	-0.119016	0.816346	1
Ssc.12377.1.A1_at	KANK4	KN motif and ankyrin repeat domains 4	181.533	5.19231	5.2051	-1	0	-5.12772	1.41e-12	3.41e-08	0.003549	0.982136	1
Ssc.15105.1.S1_at	STC1	Stanniocalcin 1 precursor (STC-1). [Source:Uniprot/SWISSPROT;Acc:P52823]	415.943	12.17	21.8696	-1	0	-5.09499	5.64e-07	0.0136036	0.845601	0.140984	1
Ssc.3654.1.A1_at	2004-03-06	membrane-associated ring finger (C3HC4) 6	264.672	7.94484	8.62078	-1	0	-5.05805	1.88e-10	4.53e-06	0.117801	0.636536	1
Ssc.18245.1.A1_at	BDH1	D-beta-hydroxybutyrate dehydrogenase, mitochondrial precursor (EC 1.1.1.30) (BDH) (3-hydroxybutyrate dehydrogenase). [Source:Uniprot/SWISSPROT;Acc:Q02338]	316.847	9.52092	7.2072	-1	0	-5.05654	2.36e-08	0.000568473	-0.401662	0.320008	1
Ssc.17029.1.A1_at	TCRA	T-cell receptor alpha chain	921.244	28.1393	13.833	-1	0	-5.03293	4.91e-08	0.00118538	-1.02447	0.0307092	1
Ssc.9372.1.A1_at	NFKBIZ	molecule possessing ankyrin repeats induced by lipopolysaccharide; likely ortholog of mouse I kappa B-zeta [Homo sapiens]. [Source:RefSeq;Acc:NM_031419]	489.165	15.4711	80.1727	-1	0	-4.98268	4.39e-08	0.001059	2.37354	0.000116458	1
Ssc.1402.1.A1_at	ADCK5	aarF domain containing kinase 5 [Homo sapiens]. [Source:RefSeq;Acc:NM_174922]	330.179	10.6287	11.9741	-1	0	-4.95721	6.2e-09	0.000149509	0.171947	0.614744	1
Ssc.10462.1.S1_at	CAPSL	calcyphosine-like [Homo sapiens]	293.007	9.47668	9.47668	-1	0	-4.95041	2.53e-07	0.00610499	0	1	1
Ssc.16940.1.A1_at	KAT2B	P300/CBP-associated factor (EC 2.3.1.-) (P/CAF) (Histone acetylase PCAF). [Source:Uniprot/SWISSPROT;Acc:Q92831]	1387.06	45.9327	141.576	-1	0	-4.91636	2.57e-07	0.00619759	1.62399	0.00587852	1
Ssc.29365.1.A1_at	FRK	Tyrosine-protein kinase FRK (EC 2.7.1.112) (Nuclear tyrosine protein kinase RAK). [Source:Uniprot/SWISSPROT;Acc:P42685]	165.894	5.5334	7.62406	-1	0	-4.90595	8.35e-09	0.000201345	0.462393	0.199119	1
Ssc.7907.1.A1_at	ST6GAL1	CMP-N-acetylneuraminate-beta-galactosamide-alpha-2,6-sialyltransferase (EC 2.4.99.1) (Beta-galactoside alpha-2,6-sialyltransferase) (Alpha 2,6-ST) (Sialyltransferase 1) (ST6Gal I) (B-cell antigen CD75). [Source:Uniprot/SWISSPROT;Acc:P15907]	641.329	21.6111	25.6705	-1	0	-4.89122	3.36e-09	8.11e-05	0.248337	0.43841	1
Ssc.16257.1.S1_at	PRKAA2	5-AMP-activated protein kinase, catalytic alpha-2 chain (EC 2.7.1.-) (AMPK alpha-2 chain). [Source:Uniprot/SWISSPROT;Acc:P54646]	298.914	10.1072	12.2176	-1	0	-4.88628	4.44e-12	1.07e-07	0.273586	0.124851	1
Ssc.21582.1.S1_at	UBD	Gamma-aminobutyric acid type B receptor, subunit 1 precursor (GABA-B receptor 1) (GABA-B-R1) (Gb1). [Source:Uniprot/SWISSPROT;Acc:Q9UBS5]	1583.2	54.4812	94.0781	-1	0	-4.86094	5.04e-07	0.0121507	0.788099	0.145299	1
Ssc.27914.1.S1_at	SRGAP3	SLIT-ROBO Rho GTPase activating protein 2 (srGAP2) (srGAP3) (WAVE- associated Rac GTPase activating protein) (WRP) (Mental disorder- associated GAP) (Rho-GTPase-activating protein 14). [Source:Uniprot/SWISSPROT;Acc:O43295]	212.022	7.35646	5.72016	-1	0	-4.84906	1.06e-11	2.56e-07	-0.362958	0.0655699	1
Ssc.29437.1.S1_at	CARD8	caspase recruitment domain family, member 8-like	297.472	10.3516	12.666	-1	0	-4.84482	1.81e-06	0.0437224	0.291101	0.620064	1
Ssc.9517.1.A1_at	SLC26A4	Pendrin (Sodium-independent chloride/iodide transporter). [Source:Uniprot/SWISSPROT;Acc:O43511]	395.188	14.0172	18.2279	-1	0	-4.81727	1.07e-09	2.57e-05	0.378954	0.19206	1
Ssc.8830.1.A1_at	GLCCI1	glucocorticoid induced transcript 1-like	235.249	8.36762	28.4743	-1	0	-4.81323	1.73e-07	0.00417405	1.76677	0.00234735	1
Ssc.2774.1.S1_at	CDH16	Cadherin-16 precursor (Kidney-specific cadherin) (Ksp-cadherin). [Source:Uniprot/SWISSPROT;Acc:O75309]	747.597	27.6601	21.615	-1	0	-4.75638	3.43e-10	8.27e-06	-0.355773	0.168971	1
Ssc.16506.1.A1_at	IGJ	Immunoglobulin J chain. [Source:Uniprot/SWISSPROT;Acc:P01591]	463.203	17.1639	8.87598	-1	0	-4.75419	1.19e-08	0.000288001	-0.951404	0.0174425	1
Ssc.26238.1.S1_at	ADM	ADM precursor [Contains: Adrenomedullin (AM); Proadrenomedullin N-20 terminal peptide (ProAM-N20) (ProAM N-terminal 20 peptide) (PAMP)]. [Source:Uniprot/SWISSPROT;Acc:P35318]	1308.46	49.4697	91.6464	-1	0	-4.72518	3.02e-09	7.3e-05	0.889532	0.0120744	1
Ssc.27097.1.A1_at	MLF1	Myeloid leukemia factor 1 (Myelodysplasia-myeloid leukemia factor 1). [Source:Uniprot/SWISSPROT;Acc:P58340]	262.769	10.0629	7.7067	-1	0	-4.70668	9.86e-08	0.00237755	-0.384862	0.37156	1
Ssc.10441.1.S1_at	UGT2B17	UDP-glucuronosyltransferase 2B17 precursor, microsomal (EC 2.4.1.17) (UDPGT) (C19-steroid specific UDP-glucuronosyltransferase). [Source:Uniprot/SWISSPROT;Acc:O75795]	182.344	6.9868	7.3465	-1	0	-4.70589	1.2e-08	0.000289607	0.072426	0.833245	1
Ssc.25203.1.S1_at	SCARA3	scavenger receptor class A, member 3 isoform 1; anaphase promoting complex subunit 7; cellular stress response protein; macrophage scavenger receptor-like 1 [Homo sapiens]. [Source:RefSeq;Acc:NM_016240]	414.082	16.8332	50.0073	-1	0	-4.62053	7.74e-09	0.000186696	1.57083	0.000452436	1
Ssc.15373.1.S1_at	ANKRD43	ankyrin repeat domain 43 [Homo sapiens]	204.983	8.33529	7.59561	-1	0	-4.62013	6.39e-09	0.000154103	-0.134067	0.674035	1
Ssc.3693.1.S1_at	SERPINB7	Megsin (TP55) (Serpin B7). [Source:Uniprot/SWISSPROT;Acc:O75635]	2163.3	87.9826	15.189	-1	0	-4.61987	2.77e-07	0.00668651	-2.53419	0.000164699	1
Ssc.29054.1.A1_at	GBP1	Interferon-induced guanylate-binding protein 1 (GTP-binding protein 1) (Guanine nucleotide-binding protein 1) (HuGBP-1). [Source:Uniprot/SWISSPROT;Acc:P32455]	5882.01	239.552	230.565	-1	0	-4.6179	1.13e-06	0.027305	-0.0551643	0.917119	1
Ssc.2780.1.A1_at	METT11D1	methyltransferase like 17 [Homo sapiens]	2850.4	116.931	53.3281	-1	0	-4.60744	6.85e-09	0.000165261	-1.13268	0.00405548	1
Ssc.21055.1.S1_at	KIF1A	Kinesin-like protein KIF1A (Axonal transporter of synaptic vesicles). [Source:Uniprot/SWISSPROT;Acc:Q12756]	296.416	12.2031	85.84	-1	0	-4.6023	2.11e-08	0.00051013	2.8144	6.68e-06	0.161148
Ssc.5993.1.A1_at	FGGY	FGGY carbohydrate kinase domain containing [Homo sapiens]	259.311	10.7742	21.7603	-1	0	-4.58903	3.85e-07	0.00928146	1.01412	0.0506974	1
Ssc.9546.1.S1_at	ADO	2-aminoethanethiol (cysteamine) dioxygenase [Homo sapiens]	297.857	12.402	15.2339	-1	0	-4.58597	4.23e-08	0.0010204	0.296707	0.43994	1
Ssc.2664.1.S1_at	CNTN3	Contactin 3 precursor (Brain-derived immunoglobulin superfamily protein 1) (BIG-1) (Plasmacytoma-associated neuronal glycoprotein). [Source:Uniprot/SWISSPROT;Acc:Q9P232]	122.889	5.121	5.06552	-1	0	-4.58479	1.73e-06	0.041853	-0.0157142	0.977202	1
Ssc.7106.1.S1_at	CDO1	Cysteine dioxygenase type I (EC 1.13.11.20) (CDO) (CDO-I). [Source:Uniprot/SWISSPROT;Acc:Q16878]	4142.05	172.898	86.8906	-1	0	-4.58235	5.13e-07	0.0123851	-0.992653	0.0608089	1
Ssc.28116.1.A1_at	BAI3	Brain-specific angiogenesis inhibitor 3 precursor. [Source:Uniprot/SWISSPROT;Acc:O60242]	172.365	7.25269	15.1162	-1	0	-4.57081	5.38e-07	0.0129799	1.05951	0.0480712	1
Ssc.31141.1.A1_at	GLYATL2	BXMAS2-10 [Homo sapiens]. [Source:RefSeq;Acc:NM_145016]	108.2	4.58037	4.58037	-1	0	-4.56209	4.18e-11	1.01e-06	0	1	1
Ssc.1121.1.S1_at	PDK4	[Pyruvate dehydrogenase [lipoamide]] kinase isozyme 4, mitochondrial precursor (EC 2.7.1.99) (Pyruvate dehydrogenase kinase isoform 4). [Source:Uniprot/SWISSPROT;Acc:Q16654]	1099.98	48.476	36.9984	-1	0	-4.50406	6.34e-07	0.0152874	-0.389808	0.430591	1
Ssc.14573.1.S1_at	EYA2	Eyes absent homolog 2 (EC 3.1.3.48). [Source:Uniprot/SWISSPROT;Acc:O00167]	141.085	6.36146	8.89855	-1	0	-4.47107	1.24e-07	0.00298757	0.484212	0.253197	1
Ssc.29620.1.A1_at	DDO	D-aspartate oxidase (EC 1.4.3.1) (DASOX) (DDO). [Source:Uniprot/SWISSPROT;Acc:Q99489]	172.017	7.80507	7.20566	-1	0	-4.462	6.09e-07	0.014696	-0.11528	0.810719	1
Ssc.16231.3.S1_a_at	IGF1	Insulin-like growth factor IA precursor (IGF-IA) (Somatomedin C). [Source:Uniprot/SWISSPROT;Acc:P01343]	357.806	16.4361	16.3435	-1	0	-4.44424	6.07e-12	1.46e-07	-0.00814708	0.958761	1
Ssc.26680.1.A1_at	FOXP1	Forkhead box protein P1 (HSPC215). [Source:Uniprot/SWISSPROT;Acc:Q9H334]	138.711	6.50582	192.413	-1	1	-4.41421	1.15e-08	0.000277978	4.88633	1.03e-08	0.000249576
Ssc.24494.1.A1_at	HDC	Histidine decarboxylase (EC 4.1.1.22) (HDC). [Source:Uniprot/SWISSPROT;Acc:P19113]	230.651	10.8296	5.71277	-1	0	-4.41266	9.64e-08	0.00232617	-0.922722	0.0363819	1
Ssc.12162.1.A1_at	CHD6	Chromodomain-helicase-DNA-binding protein 6 (CHD-6). [Source:Uniprot/SWISSPROT;Acc:Q8TD26]	205.444	9.66946	8.34719	-1	0	-4.40917	3.93e-09	9.48e-05	-0.212144	0.468633	1
Ssc.12682.1.A1_at	VAV3	Vav-3 protein. [Source:Uniprot/SWISSPROT;Acc:Q9UKW4]	875.821	41.826	486.776	-1	0	-4.38817	1.74e-07	0.00419896	3.54079	3.47e-06	0.0836697
Ssc.10720.1.S1_at	ARMCX2	ALEX2 protein; arm protein lost in epithelial cancers, X chromosome, 2; armadillo repeat protein ALEX2 [Homo sapiens]. [Source:RefSeq;Acc:NM_014782]	124.303	5.97224	8.57108	-1	0	-4.37945	1.18e-08	0.000285785	0.521205	0.12372	1
Ssc.19174.1.A1_at	PER2	Period circadian protein 2. [Source:Uniprot/SWISSPROT;Acc:O15055]	218.436	10.5623	7.15704	-1	0	-4.37022	2.02e-06	0.0487973	-0.561482	0.30418	1
Ssc.13067.1.A1_at	ABCC4	Multidrug resistance-associated protein 4 (MRP/cMOAT-related ABC transporter) (Multi-specific organic anion tranporter-B) (MOAT-B). [Source:Uniprot/SWISSPROT;Acc:O15439]	572.985	28.0442	42.5424	-1	0	-4.35272	1.09e-06	0.0263894	0.601199	0.242764	1
Ssc.14444.3.A1_a_at	ARG2	Arginase II, mitochondrial precursor (EC 3.5.3.1) (Non-hepatic arginase) (Kidney-type arginase). [Source:Uniprot/SWISSPROT;Acc:P78540]	183.464	9.14715	9.19175	-1	0	-4.32603	2.13e-08	0.000513186	0.00701739	0.983236	1
Ssc.29750.1.A1_at	TP53INP1	tumor protein p53 inducible nuclear protein 1; p53-inducible p53DINP1 [Homo sapiens]. [Source:RefSeq;Acc:NM_033285]	3797.9	189.372	349.118	-1	0	-4.32591	3.94e-08	0.00095134	0.882495	0.0276346	1
Ssc.19452.1.S1_at	TMEM45B	transmembrane protein 45B [Homo sapiens]	182.97	9.39597	8.84687	-1	0	-4.28342	1.06e-07	0.00255812	-0.0868749	0.822696	1
Ssc.19163.1.S1_at	MXI1	MAX interacting protein 1 (MXI1 protein). [Source:Uniprot/SWISSPROT;Acc:P50539]	1044.59	53.7781	79.4381	-1	0	-4.27978	8.18e-09	0.000197302	0.562811	0.0827614	1
Ssc.18337.1.A1_at	C20orf177	chromosome 20 open reading frame 177 [Homo sapiens]	236.776	12.4305	29.0329	-1	0	-4.25157	3.6e-08	0.000869051	1.22381	0.00415078	1
Ssc.8322.1.A1_at	PITPNC1	phosphatidylinositol transfer protein, cytoplasmic 1 [Homo sapiens]	1632.85	85.7897	58.9157	-1	0	-4.25044	2.84e-07	0.00684438	-0.542151	0.217821	1
Ssc.10082.1.A1_at	GNPTAB	MGC4170 protein [Source:RefSeq_peptide;Acc:NP_077288]	390.222	20.5348	22.7454	-1	0	-4.24815	9.21e-07	0.0222194	0.147505	0.757851	1
Ssc.30725.1.S1_at	AKAP12	A kinase (PRKA) anchor protein 12	249.726	13.1459	20.008	-1	0	-4.24767	7.28e-09	0.000175602	0.605969	0.0603224	1
Ssc.16689.1.S1_at	MAP7	microtubule-associated protein 7 [Homo sapiens]. [Source:RefSeq;Acc:NM_003980]	337.614	18.1024	20.6368	-1	0	-4.22112	3.05e-07	0.00735972	0.189043	0.65726	1
Ssc.3714.1.S1_a_at	BEX2	brain expressed X-linked 2; X-linked protein [Homo sapiens]. [Source:RefSeq;Acc:NM_032621]	533.799	28.6358	47.6505	-1	0	-4.2204	1.06e-07	0.00255864	0.734671	0.075068	1
Ssc.15890.1.S1_at	VNN1	Pantetheinase precursor (EC 3.5.1.-) (Pantetheine hydrolase) (Vascular non-inflammatory molecule 1) (Vanin 1) (Tiff66). [Source:Uniprot/SWISSPROT;Acc:O95497]	110.388	5.96833	5.47703	-1	0	-4.20911	4.89e-11	1.18e-06	-0.123931	0.499807	1
Ssc.5394.1.S1_at	CEP290	Centrosomal protein Cep290. [Source:Uniprot/SWISSPROT;Acc:O15078]	362.54	20.0588	24.2309	-1	0	-4.17583	3.15e-10	7.59e-06	0.272615	0.221522	1
Ssc.11437.1.A1_at	DDIT4L	DNA-damage-inducible transcript 4-like; regulated in development and DNA damage response 2 [Homo sapiens]. [Source:RefSeq;Acc:NM_145244]	143.543	8.17426	6.40135	-1	0	-4.13425	1.29e-06	0.0310333	-0.352712	0.468834	1
Ssc.17299.1.A1_at	MTMR11	cisplatin resistance associated [Homo sapiens]. [Source:RefSeq;Acc:NM_006697]	132.074	7.59531	64.1928	-1	1	-4.12009	3.35e-08	0.000808049	3.07923	1.52e-06	0.0366208
Ssc.22385.1.A1_at	CDC14A	CDC14 homolog A isoform 1; CDC10 (cell division cycle 10, S. cerevisiae, homolog) [Homo sapiens]. [Source:RefSeq;Acc:NM_003672]	108.633	6.31429	4.66159	-1	0	-4.10469	1.44e-06	0.0348328	-0.437797	0.373961	1
Ssc.19182.1.A1_at	ANKRD29	ankyrin repeat domain 29 [Homo sapiens]. [Source:RefSeq;Acc:NM_173505]	2250.22	130.863	196.628	-1	0	-4.10394	1.55e-08	0.000374979	0.587409	0.0769102	1
Ssc.11422.1.A1_at	PLA1A	phospholipase A1 member A; phosphatidylserine-specific phospholipase A1alpha [Homo sapiens]. [Source:RefSeq;Acc:NM_015900]	146.155	8.8234	12.5908	-1	0	-4.05002	1.11e-08	0.000268441	0.512959	0.101927	1
Ssc.5016.1.A1_at	FHIT	Bis(5-adenosyl)-triphosphatase (EC 3.6.1.29) (Diadenosine 5,5- P1,P3-triphosphate hydrolase) (Dinucleosidetriphosphatase) (AP3A hydrolase) (AP3AASE) (Fragile histidine triad protein). [Source:Uniprot/SWISSPROT;Acc:P49789]	548.807	33.1958	62.0035	-1	0	-4.04723	1.21e-06	0.0292526	0.90135	0.0748941	1
Ssc.6745.2.A1_a_at	PPP1R3E	Homeobox-leucine zipper protein Homez (Homeodomain leucine zipper- containing factor). [Source:Uniprot/SWISSPROT;Acc:Q8IX15]	389.369	23.6	26.4216	-1	0	-4.04428	8.56e-08	0.00206388	0.162932	0.650578	1
Ssc.5488.1.S1_at	TCTN3	tectonic family member 3 [Homo sapiens]	1640.82	99.9721	95.4124	-1	0	-4.03674	4.81e-12	1.16e-07	-0.0673485	0.63238	1
Ssc.12642.1.S1_at	TEF	Thyrotroph embryonic factor. [Source:Uniprot/SWISSPROT;Acc:Q10587]	283.649	17.3815	14.8284	-1	0	-4.02848	3.56e-07	0.00857811	-0.229194	0.579879	1
Ssc.2544.1.S1_at	SALL2	Sal-like protein 2 (Zinc finger protein SALL2) (HSal2). [Source:Uniprot/SWISSPROT;Acc:Q9Y467]	1245.75	76.9417	45.2681	-1	0	-4.01711	1.85e-07	0.00445457	-0.765271	0.0666042	1
Ssc.24616.1.S1_a_at	RBKS	Ribokinase (EC 2.7.1.15). [Source:Uniprot/SWISSPROT;Acc:Q9H477]	130.058	8.10324	29.042	-1	0	-4.00452	5.98e-08	0.00144157	1.84157	0.00020019	1
Ssc.4464.1.S1_at	APBB2	Amyloid beta A4 precursor protein-binding family B member 2 (Fe65-like protein) (Fragment). [Source:Uniprot/SWISSPROT;Acc:Q92870]	362.241	22.7959	57.7597	-1	0	-3.9901	1.43e-07	0.00343805	1.34129	0.00367277	1
Ssc.16912.1.S1_at	KIAA1671	KIAA1671 [Homo sapiens]	600.877	37.8315	68.5663	-1	0	-3.98941	3.58e-10	8.63e-06	0.857913	0.00150763	1
Ssc.1897.1.A1_at	ALG13	asparagine-linked glycosylation 13 homolog (S. cerevisiae) [Homo sapiens]	158.361	10.0001	10.152	-1	0	-3.98513	3.68e-07	0.00886599	0.0217503	0.957478	1
Ssc.4168.1.A1_at	GBAS	NipSnap2 protein (Glioblastoma amplified sequence). [Source:Uniprot/SWISSPROT;Acc:O75323]	90.2739	5.71426	5.39661	-1	0	-3.98167	1.77e-10	4.28e-06	-0.0825147	0.672173	1
Ssc.3880.1.S1_at	SYN3	Synapsin III. [Source:Uniprot/SWISSPROT;Acc:O14994]	842.172	53.4797	259.6	-1	0	-3.97705	2.24e-08	0.000539581	2.27923	1.28e-05	0.309149
Ssc.17399.1.S1_at	KCNMA1	Calcium-activated potassium channel alpha subunit 1 (Calcium-activated potassium channel, subfamily M, alpha subunit 1) (Maxi K channel) (MaxiK) (BK channel) (K(VCA)alpha) (BKCA alpha) (KCa1.1) (Slowpoke homolog) (Slo homolog) (Slo-alpha) (Slo1) (hSlo). [	541.353	34.4924	59.9553	-1	0	-3.97222	1.87e-06	0.0451004	0.79761	0.117804	1
Ssc.1257.1.S1_a_at	PIK3IP1	HGFL protein [Homo sapiens]. [Source:RefSeq;Acc:NM_052880]	857.498	54.855	165.727	-1	0	-3.96644	5.4e-09	0.000130291	1.59512	8.7e-05	1
Ssc.30916.1.A1_at	AMIGO2	amphoterin induced gene 2; transmembrane protein AMIGO2; alivin 1; differentially expressed in gastric adenocarcinoma [Homo sapiens]. [Source:RefSeq;Acc:NM_181847]	2550.28	163.463	755.999	-1	0	-3.96362	4.99e-09	0.00012048	2.20942	4.28e-06	0.103307
Ssc.13825.1.A1_at	CABLES1	Cdk5 and Abl enzyme substrate 1 [Homo sapiens]. [Source:RefSeq;Acc:NM_138375]	240.187	15.4011	16.2268	-1	0	-3.96305	8.5e-07	0.0205128	0.0753472	0.864638	1
Ssc.18847.1.S1_at	DPH5	DPH5 homolog (S. cerevisiae) [Homo sapiens]	96.0868	6.22466	77.5536	-1	1	-3.94827	8.45e-11	2.04e-06	3.63913	5.21e-10	1.26e-05
Ssc.25144.1.S1_at	HOXA3	Homeobox protein Hox-A3 (Hox-1E). [Source:Uniprot/SWISSPROT;Acc:O43365]	240.256	15.8006	18.0737	-1	0	-3.92652	1.09e-06	0.0262516	0.193912	0.667101	1
Ssc.29100.1.S1_at	CCL28	Small inducible cytokine A28 precursor (CCL28) (Mucosae-associated epithelial chemokine) (MEC) (CCK1 protein). [Source:Uniprot/SWISSPROT;Acc:Q9NRJ3]	262.094	17.2483	14.7967	-1	0	-3.92556	1.87e-07	0.00450879	-0.221182	0.559057	1
Ssc.4295.1.S1_at	C11orf30	EMSY protein (GL002). [Source:Uniprot/SWISSPROT;Acc:Q7Z589]	232.012	15.3611	22.9764	-1	0	-3.91684	7.16e-08	0.00172603	0.580871	0.109379	1
Ssc.29788.1.A1_at	SCAPER	Zinc finger protein 291. [Source:Uniprot/SWISSPROT;Acc:Q9BY12]	299.427	19.8248	17.6803	-1	0	-3.91682	1.61e-07	0.00387507	-0.165165	0.655995	1
Ssc.17559.1.A1_at	JPH4	Adapter-related protein complex 1 gamma 2 subunit (Gamma2-adaptin) (Adaptor protein complex AP-1 gamma-2 subunit) (G2ad). [Source:Uniprot/SWISSPROT;Acc:O75843]	178.251	11.9734	11.948	-1	0	-3.896	1.87e-08	0.000451441	-0.00307233	0.991747	1
Ssc.6492.1.S1_at	GRIP2	Glutamate receptor interacting protein 2 (GRIP2 protein). [Source:Uniprot/SWISSPROT;Acc:Q9C0E4]	484.273	32.6782	47.191	-1	0	-3.88942	5.96e-08	0.00143827	0.530184	0.131278	1
Ssc.5107.1.A1_at	FGF13	Fibroblast growth factor-13 (FGF-13) (Fibroblast growth factor homologous factor 2) (FHF-2). [Source:Uniprot/SWISSPROT;Acc:Q92913]	682.843	46.3563	17.256	-1	0	-3.88072	8.28e-07	0.0199781	-1.42567	0.00631672	1
Ssc.21769.1.S1_at	RERG	RAS-like, estrogen-regulated, growth inhibitor; RAS-like, estrogen-regulated, growth-inhibitor [Homo sapiens]. [Source:RefSeq;Acc:NM_032918]	265.675	18.1557	25.609	-1	0	-3.87117	2.13e-07	0.00513429	0.496224	0.203532	1
Ssc.14488.1.S1_at	FOLH1	Glutamate carboxypeptidase II (EC 3.4.17.21) (Membrane glutamate carboxypeptidase) (mGCP) (N-acetylated-alpha-linked acidic dipeptidase I) (NAALADase I) (Pteroylpoly-gamma-glutamate carboxypeptidase) (Folylpoly-gamma-glutamate carboxypeptidase) (FGCP) (Fo	366.593	25.1804	8.96243	-1	0	-3.86381	7.28e-09	0.000175605	-1.49034	0.000157227	1
Ssc.22100.1.S1_at	SH3BGR	SH3 domain-binding glutamic acid-rich protein (SH3BGR protein) (21- glutamic acid-rich protein) (21-GARP). [Source:Uniprot/SWISSPROT;Acc:P55822]	395.537	27.2074	66.636	-1	0	-3.86174	2.99e-07	0.00720668	1.2923	0.00595431	1
Ssc.11284.1.A1_at	PRRG1	Transmembrane gamma-carboxyglutamic acid protein 1 precursor (Proline- rich Gla protein 1) (Proline-rich gamma-carboxyglutamic acid protein 1). [Source:Uniprot/SWISSPROT;Acc:O14668]	946.643	65.2081	43.4781	-1	0	-3.8597	2.35e-07	0.00567631	-0.584762	0.142093	1
Ssc.17523.2.S1_a_at	MRPL33	mitochondrial ribosomal protein L33 isoform a; ribosomal protein L33-like; chromosome 2 open reading frame 1 [Homo sapiens]. [Source:RefSeq;Acc:NM_004891]	991.549	69.4795	255.491	-1	0	-3.83502	3.46e-09	8.34e-05	1.87861	1.03e-05	0.248203
Ssc.8445.1.A1_at	TRPC1	Short transient receptor potential channel 1 (TrpC1) (TRP-1 protein). [Source:Uniprot/SWISSPROT;Acc:P48995]	494.932	35.0766	33.624	-1	0	-3.81865	4.04e-07	0.00973538	-0.0610205	0.877165	1
Ssc.17433.1.S1_at	NEO1	Neogenin precursor. [Source:Uniprot/SWISSPROT;Acc:Q92859]	223.149	15.8823	24.0702	-1	0	-3.81252	1.36e-08	0.00032758	0.599834	0.052535	1
Ssc.2203.1.A1_at	GRHL2	transcription factor CP2-like 3; deafness, autosomal dominant 28 [Homo sapiens]. [Source:RefSeq;Acc:NM_024915]	315.679	23.0817	70.6427	-1	0	-3.77364	1.61e-06	0.0387469	1.61379	0.00378158	1
Ssc.5853.1.S1_at	NUDT16L1	nudix (nucleoside diphosphate linked moiety X)-type motif 16-like 1 [Source:RefSeq_peptide;Acc:NP_115725]	273.972	20.0951	39.3037	-1	0	-3.76911	1.24e-07	0.00299441	0.967822	0.0158071	1
Ssc.26463.1.S1_at	KLF15	Krueppel-like factor 15 (Kidney-enriched kruppel-like factor). [Source:Uniprot/SWISSPROT;Acc:Q9UIH9]	301.75	22.3601	24.3941	-1	0	-3.75436	5.04e-07	0.0121484	0.125605	0.752112	1
Ssc.31023.1.A1_at	RWDD3	RWD domain containing protein 3. [Source:Uniprot/SWISSPROT;Acc:Q9Y3V2]	303.55	22.5227	75.8708	-1	0	-3.75248	3.6e-07	0.00869343	1.75217	0.000718697	1
Ssc.8340.1.A1_at	FAM49A	Protein FAM49A. [Source:Uniprot/SWISSPROT;Acc:Q9H0Q0]	231.436	17.3237	20.7493	-1	0	-3.73979	2.36e-07	0.00569961	0.260315	0.482402	1
Ssc.17004.1.S1_at	LEF1	Lymphoid enhancer binding factor 1 (LEF-1) (T cell-specific transcription factor 1-alpha) (TCF1-alpha). [Source:Uniprot/SWISSPROT;Acc:Q9UJU2]	327.074	24.7566	14.8956	-1	0	-3.72373	5.08e-08	0.00122452	-0.732929	0.0359607	1
Ssc.11929.1.A1_at	PAK1	Serine/threonine-protein kinase PAK 1 (EC 2.7.1.37) (p21-activated kinase 1) (PAK-1) (P65-PAK) (Alpha-PAK). [Source:Uniprot/SWISSPROT;Acc:Q13153]	117.869	8.9427	12.2159	-1	0	-3.72033	2.44e-07	0.00588406	0.449978	0.234253	1
Ssc.2158.1.A1_at	MLLT3	AF-9 protein. [Source:Uniprot/SWISSPROT;Acc:P42568]	273.36	20.7434	19.1523	-1	0	-3.72007	1.37e-06	0.0331149	-0.115138	0.791824	1
Ssc.13241.1.A1_at	MAP3K14	Mitogen-activated protein kinase kinase kinase 14 (EC 2.7.1.37) (NF- kappa beta-inducing kinase) (Serine/threonine-protein kinase NIK) (HsNIK). [Source:Uniprot/SWISSPROT;Acc:Q99558]	212.238	16.215	9.92302	-1	0	-3.71028	5.49e-07	0.0132318	-0.70848	0.0945432	1
Ssc.12911.1.A1_a_at	SLC46A2	thymic stromal co-transporter [Homo sapiens]. [Source:RefSeq;Acc:NM_033051]	359.245	27.5298	12.6344	-1	0	-3.7059	1.01e-08	0.000242827	-1.12364	0.001278	1
Ssc.7039.1.A1_at	NGFRAP1	p75NTR-associated cell death executor (Nerve growth factor receptor associated protein 1) (Ovarian granulosa cell 13.0 kDa protein HGR74). [Source:Uniprot/SWISSPROT;Acc:Q00994]	2061.38	158.639	313.034	-1	0	-3.69979	1.39e-08	0.00033551	0.980566	0.00389146	1
Ssc.17611.1.S1_at	AK1	Adenylate kinase isoenzyme 1 (EC 2.7.4.3) (ATP-AMP transphosphorylase) (AK1) (Myokinase). [Source:Uniprot/SWISSPROT;Acc:P00568]	235.703	18.2248	50.839	-1	0	-3.693	7.47e-08	0.00180312	1.48003	0.000697541	1
Ssc.15309.2.S1_at	EPHX1	Epoxide hydrolase 1 (EC 3.3.2.3) (Microsomal epoxide hydrolase) (Epoxide hydratase). [Source:Uniprot/SWISSPROT;Acc:P07099]	215.587	16.7323	22.6692	-1	0	-3.68756	4.5e-07	0.010844	0.438098	0.269601	1
Ssc.13357.1.A1_at	TBC1D4	TBC1 domain family member 4. [Source:Uniprot/SWISSPROT;Acc:O60343]	1258.54	97.8846	186.998	-1	0	-3.68452	8.33e-07	0.0200943	0.93387	0.040221	1
Ssc.23427.1.A1_at	CYB561	Cytochrome b561 (Cytochrome b-561). [Source:Uniprot/SWISSPROT;Acc:P49447]	1619	126.79	459.57	-1	0	-3.67459	8.75e-07	0.0211168	1.85784	0.000777238	1
Ssc.2478.1.S1_at	PPP1R3B	protein phosphatase 1, regulatory (inhibitor) subunit 3B [Homo sapiens]	402.781	31.6254	11.2197	-1	0	-3.67084	4.19e-07	0.0101162	-1.49505	0.00212034	1
Ssc.30689.1.A1_at	CCDC82	coiled-coil domain containing 82 [Homo sapiens]	110.247	8.65846	15.085	-1	0	-3.67048	9.54e-09	0.000230137	0.800935	0.00989018	1
Ssc.30959.1.A1_at	KIF7	similar to kinesin family member 21A; N-5 kinesin; EQYK340 [Homo sapiens]. [Source:RefSeq;Acc:NM_198525]	323.02	25.3937	44.5466	-1	0	-3.66908	9.7e-08	0.00234105	0.810842	0.0287327	1
Ssc.20347.1.S1_at	TMEM130	transmembrane protein 130 [Homo sapiens]	160.73	12.7922	13.0097	-1	0	-3.65129	1.42e-06	0.0342037	0.0243221	0.954778	1
Ssc.30236.1.A1_at	CRYM	Mu-crystallin homolog (NADP-regulated thyroid-hormone binding protein). [Source:Uniprot/SWISSPROT;Acc:Q14894]	3078.4	245.591	591.915	-1	0	-3.64785	2.06e-07	0.00497841	1.26913	0.00373232	1
Ssc.17718.1.S1_at	IGHA2	Ig alpha-2 chain C region. [Source:Uniprot/SWISSPROT;Acc:P01877]	1781.69	142.847	88.1223	-1	0	-3.64071	1.18e-06	0.0284152	-0.696887	0.117848	1
Ssc.31104.1.A1_at	FKBP5	FK506 binding protein 5	2376.58	192.035	110.873	-1	0	-3.62945	3.13e-08	0.000755722	-0.792461	0.0180438	1
Ssc.13485.1.A1_at	RASAL2	RAS protein activator like 2	842.123	69.9316	132.969	-1	0	-3.59002	2.3e-09	5.56e-05	0.927076	0.00145503	1
Ssc.6189.1.A1_at	SLC7A11	Cystine/glutamate transporter (Amino acid transport system xc-) (xCT) (Calcium channel blocker resistance protein CCBR1). [Source:Uniprot/SWISSPROT;Acc:Q9UPY5]	1007.4	83.8939	56.7006	-1	0	-3.58593	3.08e-07	0.00744052	-0.565202	0.137665	1
Ssc.23549.2.S1_at	CXorf15	gamma-taxilin; lipopolysaccharide specific response-5 protein [Homo sapiens]. [Source:RefSeq;Acc:NM_018360]	113.763	9.4792	7.74436	-1	0	-3.58512	2.37e-07	0.0057119	-0.291619	0.413814	1
Ssc.6526.3.A1_a_at	LRBA	Lipopolysaccharide-responsive and beige-like anchor protein (CDC4-like protein) (Beige-like protein). [Source:Uniprot/SWISSPROT;Acc:P50851]	1152.32	96.955	75.2131	-1	0	-3.57109	4.37e-12	1.05e-07	-0.366332	0.011249	1
Ssc.3582.1.S1_at	SPAG9	sperm associated antigen 9 [Homo sapiens]	977.899	82.592	119.188	-1	0	-3.56561	3.68e-08	0.000887624	0.529163	0.0897291	1
Ssc.24253.1.S1_at	CYFIP2	cytoplasmic FMR1 interacting protein 2 [Homo sapiens]	167.353	14.1349	10.7834	-1	0	-3.56556	1.83e-08	0.000440787	-0.390452	0.169319	1
Ssc.12936.1.A1_at	KERA	Keratocan precursor (KTN) (Keratan sulfate proteoglycan keratocan). [Source:Uniprot/SWISSPROT;Acc:O60938]	159.326	13.482	139.282	-1	1	-3.56288	1.35e-07	0.00326542	3.3689	5.86e-07	0.014135
Ssc.29627.1.A1_at	RFX1	MHC class II regulatory factor RFX1 (RFX) (Enhancer factor C) (EF-C). [Source:Uniprot/SWISSPROT;Acc:P22670]	245.434	20.9543	11.6515	-1	0	-3.55002	4.12e-07	0.00993172	-0.846735	0.0384784	1
Ssc.3139.1.A1_at	RGS2	Regulator of G-protein signaling 2 (RGS2) (G0/G1 switch regulatory protein 8). [Source:Uniprot/SWISSPROT;Acc:P41220]	4926.38	420.843	341.382	-1	0	-3.54918	2.02e-08	0.00048771	-0.301894	0.281745	1
Ssc.6930.1.A1_at	FRY	furry homolog (Drosophila) [Homo sapiens]	601.457	51.5267	75.6665	-1	0	-3.54507	4.36e-07	0.010514	0.554334	0.153238	1
Ssc.23048.1.S1_at	KIAA0408	KIAA0408 [Source:RefSeq_peptide;Acc:NP_055517]	137.913	11.8288	11.1124	-1	0	-3.54339	6.53e-09	0.000157593	-0.0901378	0.71265	1
Ssc.5058.1.A1_at	ZSCAN29	zinc finger SCAN domains 29	594.833	51.2329	23.4183	-1	0	-3.53734	3.11e-08	0.000750547	-1.12944	0.00191701	1
Ssc.13638.1.A1_a_at	PHF17	Jade1 protein long isoform; PHD protein Jade-1; gene for apoptosis and differentiation in epithelia [Homo sapiens]. [Source:RefSeq;Acc:NM_199320]	502.337	44.0742	55.974	-1	0	-3.51065	1.52e-07	0.00366753	0.344821	0.30681	1
Ssc.4705.2.A1_at	SMOC2	SPARC related modular calcium-binding protein 2 precursor (Secreted modular calcium-binding protein 2) (SMOC-2) (Smooth muscle-associated protein 2) (SMAP-2) (MSTP117). [Source:Uniprot/SWISSPROT;Acc:Q9H3U7]	686.005	60.4864	187.356	-1	1	-3.50354	1.09e-10	2.63e-06	1.6311	7.18e-07	0.0173134
Ssc.12128.1.A1_at	EMB	similar to embigin [Homo sapiens]. [Source:RefSeq;Acc:NM_198449]	729.377	64.4675	31.4791	-1	0	-3.50002	4.46e-07	0.0107611	-1.03418	0.0148492	1
Ssc.4020.1.S1_at	ATP9A	Potential phospholipid-transporting ATPase IIA (EC 3.6.1.-). [Source:Uniprot/SWISSPROT;Acc:O75110]	511.911	45.3424	65.167	-1	0	-3.49696	2.29e-07	0.00553042	0.523281	0.145635	1
Ssc.2834.1.A1_at	ZYG11B	zyg-11 homolog B (C. elegans) [Homo sapiens]	207.288	18.5717	22.2143	-1	0	-3.48046	1.15e-06	0.0278529	0.258383	0.522699	1
Ssc.6014.1.S1_at	RORC	Nuclear receptor ROR-gamma (Nuclear receptor RZR-gamma). [Source:Uniprot/SWISSPROT;Acc:P51449]	328.225	29.5169	24.7348	-1	0	-3.47507	2.24e-07	0.00541146	-0.254996	0.457306	1
Ssc.6482.1.A1_at	GMCL1	Germ cell-less protein-like 1. [Source:Uniprot/SWISSPROT;Acc:Q96IK5]	303.368	27.2869	63.548	-1	0	-3.47479	2.68e-08	0.000646189	1.21964	0.000883202	1
Ssc.17476.1.A1_at	NLK	Serine/threonine kinase NLK (EC 2.7.1.37) (Nemo-like kinase) (LAK1 protein). [Source:Uniprot/SWISSPROT;Acc:Q9UBE8]	181.378	16.3174	42.0399	-1	0	-3.47452	1.21e-08	0.00029216	1.36535	0.000202232	1
Ssc.13481.1.A1_at	SGSM1	small G protein signaling modulator 1	136.936	12.3406	15.4716	-1	0	-3.47201	2.95e-07	0.00712542	0.326209	0.357985	1
Ssc.30144.1.S1_at	AGBL2	ATP/GTP binding protein-like 2 [Homo sapiens]	206.717	18.8707	22.3268	-1	0	-3.45344	4.14e-08	0.000997781	0.242627	0.401861	1
Ssc.8261.1.A1_at	CYP2C9	Cytochrome P450 2C9 (EC 1.14.13.80) ((R)-limonene 6-monooxygenase) (EC 1.14.13.48) ((S)-limonene 6-monooxygenase) (EC 1.14.13.49) ((S)- limonene 7-monooxygenase) (CYPIIC9) (P450 PB-1) (P450 MP-4/MP-8) (S- mephenytoin 4-hydroxylase) (P-450MP). [Source:Unip	137.8	12.6099	11.6472	-1	0	-3.44995	4.37e-08	0.00105383	-0.114577	0.689594	1
Ssc.10329.1.S1_at	LONRF3	LON peptidase N-terminal domain and ring finger 3 [Homo sapiens]	118.527	11.0117	53.2699	-1	0	-3.4281	1.2e-07	0.00290539	2.27428	1.53e-05	0.368579
Ssc.24969.1.S1_at	KRCC1	lysine-rich coiled-coil 1 [Homo sapiens]	657.645	61.4558	118.643	-1	0	-3.41969	9.46e-10	2.28e-05	0.949	0.000455801	1
Ssc.26248.1.A1_at	SPA17	Sperm surface protein Sp17 (Sperm autoantigenic protein 17) (Sperm protein 17) (Sp17-1). [Source:Uniprot/SWISSPROT;Acc:Q15506]	618.642	58.3151	40.8601	-1	0	-3.40716	6.07e-07	0.0146535	-0.513175	0.18076	1
Ssc.9483.1.A1_s_at	OSBPL6	Oxysterol binding protein-related protein 6 (OSBP-related protein 6) (ORP-6). [Source:Uniprot/SWISSPROT;Acc:Q9BZF3]	183.613	17.3416	65.0069	-1	0	-3.40436	1.32e-07	0.00317404	1.90635	7.41e-05	1
Ssc.8892.1.S1_at	DDX52	DEAD-box protein 52 (EC 3.6.1.-) (Putative ATP-dependent RNA helicase ROK1-like) (HUSSY-19). [Source:Uniprot/SWISSPROT;Acc:Q9Y2R4]	151.724	14.3858	9.20446	-1	0	-3.39873	7.81e-08	0.00188464	-0.644242	0.0496233	1
Ssc.21933.1.A1_at	Q9Y3T0		405.914	38.5699	109.925	-1	0	-3.39562	9.62e-08	0.00232003	1.51097	0.000378925	1
Ssc.4308.1.A1_at	VPS13D	vacuolar protein sorting 13 homolog D (S. cerevisiae) [Homo sapiens]	294.341	27.9831	20.7881	-1	0	-3.39486	2.45e-07	0.00592129	-0.428799	0.215798	1
Ssc.14028.1.S1_at	AOAH	Acyloxyacyl hydrolase precursor (EC 3.1.1.77). [Source:Uniprot/SWISSPROT;Acc:P28039]	125.415	11.9733	1875.15	-1	1	-3.38881	4.51e-07	0.0108889	7.29104	4.45e-10	1.07e-05
Ssc.12074.1.A1_at	PTAR1	33 kDa protein [Source:IPI;Acc:IPI00480209]	292.892	27.9807	35.0706	-1	0	-3.38787	2.63e-07	0.00635336	0.325832	0.341867	1
Ssc.18449.1.S1_at	UNC84B	Sad1/unc-84-like protein 2 (Rab5 interacting protein) (Rab5IP). [Source:Uniprot/SWISSPROT;Acc:Q9UH99]	870.714	83.4295	58.6453	-1	0	-3.38357	2.46e-10	5.94e-06	-0.508544	0.0111726	1
Ssc.31036.1.S1_at	TBC1D9	TBC1 domain family, member 9 (with GRAM domain) [Homo sapiens]	1676.11	160.64	365.958	-1	0	-3.38322	7.97e-09	0.000192185	1.18784	0.000359785	1
Ssc.29623.1.A1_at	RNF144A	Ubiquitin conjugating enzyme 7 interacting protein 4 (UbcM4- interacting protein 4) (RING finger protein 144). [Source:Uniprot/SWISSPROT;Acc:P50876]	535.992	51.3756	50.8695	-1	0	-3.38306	5.38e-07	0.0129716	-0.014282	0.968343	1
Ssc.28973.1.S1_at	INSIG2	insulin induced protein 2; INSIG2 membrane protein [Homo sapiens]. [Source:RefSeq;Acc:NM_016133]	900.236	86.2923	233.703	-1	0	-3.383	1.22e-06	0.029346	1.43737	0.00328244	1
Ssc.2192.1.A1_at	UPF3B	UPF3 regulator of nonsense transcripts homolog B isoform 2 [Homo sapiens]. [Source:RefSeq;Acc:NM_023010]	156.568	15.1288	32.491	-1	0	-3.37142	1.93e-07	0.00465165	1.10275	0.00524771	1
Ssc.5301.1.S1_at	TMEM134	transmembrane protein 134 [Homo sapiens]	417.729	40.5709	92.4319	-1	0	-3.36405	2.21e-10	5.33e-06	1.18795	1.86e-05	0.447951
Ssc.12491.1.A1_at	HOXB4	Homeobox protein Hox-B4 (Hox-2F) (Hox-2.6). [Source:Uniprot/SWISSPROT;Acc:P17483]	860.345	83.7761	90.7287	-1	0	-3.3603	1.94e-08	0.0004669	0.115019	0.656078	1
Ssc.21178.1.S1_at	RAB27B	Ras-related protein Rab-27B (C25KG). [Source:Uniprot/SWISSPROT;Acc:O00194]	439.397	43.1975	53.5132	-1	0	-3.34651	1.64e-08	0.000396193	0.308948	0.236036	1
Ssc.16470.1.S1_a_at	REG3A	Pancreatitis-associated protein 1 precursor. [Source:Uniprot/SWISSPROT;Acc:Q06141]	141.463	13.9247	15.6179	-1	0	-3.34471	6.35e-07	0.0153239	0.165556	0.648937	1
Ssc.12335.2.S1_a_at	N6AMT2	N-6 adenine-specific DNA methyltransferase 2 (putative) [ Homo sapiens ]	402.401	39.7416	50.5686	-1	0	-3.33991	4.3e-07	0.0103707	0.347592	0.328194	1
Ssc.28092.1.A1_at	C1orf194	PREDICTED: similar to CG5435-PA [Source:RefSeq_peptide;Acc:XP_059104]	282.055	28.026	20.4735	-1	0	-3.33114	2.53e-07	0.00611442	-0.453005	0.186383	1
Ssc.2251.1.A1_at	KLHL18	Kelch-like protein 18. [Source:Uniprot/SWISSPROT;Acc:O94889]	116.781	11.6254	17.2687	-1	0	-3.32846	1.18e-07	0.00285337	0.570883	0.0816732	1
Ssc.11074.1.S1_at	CFD	Complement factor D precursor (EC 3.4.21.46) (C3 convertase activator) (Properdin factor D) (Adipsin). [Source:Uniprot/SWISSPROT;Acc:P00746]	7450.41	742.634	928.961	-1	0	-3.3266	3.11e-08	0.000750992	0.322966	0.241331	1
Ssc.2622.1.S1_at	PHGDH	D-3-phosphoglycerate dehydrogenase (EC 1.1.1.95) (3-PGDH). [Source:Uniprot/SWISSPROT;Acc:O43175]	1018.96	101.694	137.075	-1	0	-3.3248	2.06e-08	0.000498111	0.43074	0.113598	1
Ssc.18067.1.S1_at	GLYAT	glycine-N-acyltransferase isoform b; aralkyl-CoA N-acyltransferase; acyl-CoA:glycine N-acyltransferase [Homo sapiens]. [Source:RefSeq;Acc:NM_005838]	230.529	23.0548	11.6847	-1	0	-3.32181	1.9e-09	4.58e-05	-0.980454	0.000474357	1
Ssc.9522.1.A1_at	RNF144B	IBR domain containing 2; p53-inducible RING finger protein [Homo sapiens]. [Source:RefSeq;Acc:NM_182757]	483.121	48.492	17.3441	-1	0	-3.31657	1.26e-06	0.0304561	-1.4833	0.00240478	1
Ssc.13364.1.A1_at	CHD9	chromodomain helicase DNA binding protein 9; 1810014J18Rik; proteinx0008 [Homo sapiens]. [Source:RefSeq;Acc:NM_025134]	597.559	60.014	109.951	-1	0	-3.31571	6.34e-08	0.0015291	0.873486	0.00970523	1
Ssc.7458.1.A1_at	GPT2	alanine aminotransferase 2; glutamic-pyruvate transaminase 2 [Homo sapiens]. [Source:RefSeq;Acc:NM_133443]	1602.48	161.294	380.157	-1	0	-3.31254	6.23e-07	0.0150243	1.2369	0.00480826	1
Ssc.23133.1.A1_at	NUP133	Nuclear pore complex protein Nup133 (Nucleoporin Nup133) (133 kDa nucleoporin). [Source:Uniprot/SWISSPROT;Acc:Q8WUM0]	818.015	82.5543	93.8231	-1	0	-3.30871	2.81e-09	6.78e-05	0.184599	0.388022	1
Ssc.2163.2.A1_at	CIRBP	Cold-inducible RNA-binding protein (Glycine-rich RNA-binding protein CIRP) (A18 hnRNP). [Source:Uniprot/SWISSPROT;Acc:Q14011]	373.007	37.8695	119.91	-1	0	-3.30009	9.7e-07	0.0234089	1.66284	0.000861586	1
Ssc.4631.1.A1_at	USP30	ubiquitin specific peptidase 30 [Homo sapiens]	233.987	23.7618	38.2591	-1	0	-3.29971	3.17e-08	0.000763889	0.687159	0.0227765	1
Ssc.20706.1.S1_at	HOXB6	Homeobox protein Hox-B6 (Hox-2B) (Hox-2.2) (HU-2). [Source:Uniprot/SWISSPROT;Acc:P17509]	2002.8	204.08	122.597	-1	0	-3.29481	7.94e-09	0.000191464	-0.735211	0.00789395	1
Ssc.4505.1.A1_at	GOLSYN	syntabulin (syntaxin-interacting) [Homo sapiens]	498.058	50.8795	146.225	-1	0	-3.29116	1.95e-07	0.00470534	1.52303	0.000482372	1
Ssc.9891.1.A1_at	METTL2A	Methyltransferase-like protein 2 (EC 2.1.1.-) (HSPC266). [Source:Uniprot/SWISSPROT;Acc:Q96IZ6]	624.58	64.177	53.639	-1	0	-3.28276	1.19e-09	2.87e-05	-0.258774	0.195526	1
Ssc.24814.1.S1_at	ZEB1	zinc finger E-box binding homeobox 1	176.795	18.2443	20.5717	-1	0	-3.27655	5.49e-08	0.00132499	0.173214	0.536402	1
Ssc.27384.1.S1_at	BMF	Bcl2 modifying factor isoform bmf-1 [Homo sapiens]. [Source:RefSeq;Acc:NM_001003940]	281.215	29.0813	36.9584	-1	0	-3.27351	1.4e-08	0.000337006	0.345811	0.173173	1
Ssc.30763.2.A1_at	TTC21A	TPR domain containing STI2 [Homo sapiens]. [Source:RefSeq;Acc:NM_145755]	251.842	26.1941	17.6867	-1	0	-3.2652	4.84e-07	0.0116656	-0.566575	0.120269	1
Ssc.1331.1.S1_at	PRKACB	cAMP-dependent protein kinase, beta-catalytic subunit (EC 2.7.1.37) (PKA C-beta). [Source:Uniprot/SWISSPROT;Acc:P22694]	1374.72	144.15	174.666	-1	0	-3.25349	4.81e-09	0.000116144	0.277031	0.219568	1
Ssc.17387.1.A1_at	OLFML2A	olfactomedin-like 2A [Homo sapiens]. [Source:RefSeq;Acc:NM_182487]	132.258	13.9171	19.8788	-1	0	-3.24843	2.09e-08	0.000504664	0.514376	0.0599223	1
Ssc.12680.1.A1_at	LRIG1	leucine-rich repeats and immunoglobulin-like domains 1; ortholog of mouse integral membrane glycoprotein LIG-1 [Homo sapiens]. [Source:RefSeq;Acc:NM_015541]	245.359	25.8327	19.5593	-1	0	-3.24762	3.14e-07	0.00758407	-0.401346	0.235985	1
Ssc.15372.1.A1_at	HTR2C	5-hydroxytryptamine 2C receptor (5-HT-2C) (Serotonin receptor 2C) (5HT-1C). [Source:Uniprot/SWISSPROT;Acc:P28335]	436.109	45.923	29.2026	-1	0	-3.2474	9.61e-08	0.00231848	-0.653119	0.0426244	1
Ssc.22447.1.S1_at	MKL2	Myocardin-related transcription factor B (MRTF-B). [Source:Uniprot/SWISSPROT;Acc:Q9ULH7]	382.94	40.599	35.6671	-1	0	-3.23761	3.4e-09	8.21e-05	-0.18685	0.380936	1
Ssc.2361.1.A1_at	PPP1R3D	protein phosphatase 1, regulatory (inhibitor) subunit 3D [Homo sapiens]	1729.43	184.111	152.481	-1	0	-3.23164	1.98e-07	0.00477319	-0.271949	0.390191	1
Ssc.5322.1.S1_at	C1orf174	chromosome 1 open reading frame 174 [Homo sapiens]	1011.35	108.138	137.987	-1	0	-3.22534	1.64e-08	0.000395737	0.35166	0.166935	1
Ssc.7099.1.S1_at	RFK	Riboflavin kinase (EC 2.7.1.26) (ATP:riboflavin 5-phosphotransferase) (Flavokinase). [Source:Uniprot/SWISSPROT;Acc:Q969G6]	2853.24	305.245	213.309	-1	0	-3.22456	2.81e-07	0.00677202	-0.51702	0.128406	1
Ssc.9555.1.A1_at	PTPN3	protein tyrosine phosphatase, non-receptor type 3 [Homo sapiens]	241.216	25.8341	38.3093	-1	0	-3.22298	3.91e-07	0.00943052	0.568417	0.108132	1
Ssc.8562.2.S1_a_at	CTGF	Connective tissue growth factor precursor (Hypertrophic chondrocyte- specific protein 24). [Source:Uniprot/SWISSPROT;Acc:P29279]	6602.6	708.343	1018.25	-1	0	-3.22051	2.94e-07	0.00708164	0.523565	0.125229	1
Ssc.21026.1.S1_at	SH3GL2	SH3-containing GRB2-like protein 2 (EC 2.3.1.-) (SH3 domain protein 2A) (Endophilin 1) (EEN-B1). [Source:Uniprot/SWISSPROT;Acc:Q99962]	732.491	78.588	237.532	-1	0	-3.22043	9.6e-09	0.000231577	1.59574	2.28e-05	0.549069
Ssc.27447.1.S1_at	GPC5	Glypican-5 precursor. [Source:Uniprot/SWISSPROT;Acc:P78333]	330.954	35.615	66.0576	-1	0	-3.21607	1.32e-06	0.03187	0.891239	0.0337613	1
Ssc.29372.1.A1_at	PLCXD3	phosphatidylinositol-specific phospholipase C, X domain containing 3 [Source:RefSeq_peptide;Acc:NP_001005473]	158.478	17.1227	11.5824	-1	0	-3.2103	5.1e-08	0.00123054	-0.563972	0.0563984	1
Ssc.11440.1.A1_at	RCOR3	REST corepressor 3 [Homo sapiens]. [Source:RefSeq;Acc:NM_018254]	159.056	17.196	23.5635	-1	0	-3.2094	6.86e-09	0.000165507	0.454481	0.0606843	1
Ssc.6112.1.S1_at	UBR1	ubiquitin protein ligase E3 component n-recognin 1; ubiquitin ligase E3 alpha-I [Homo sapiens]. [Source:RefSeq;Acc:NM_174916]	157.066	16.9918	14.6634	-1	0	-3.20846	1.86e-07	0.00448127	-0.21262	0.493077	1
Ssc.1585.1.A1_at	GPRASP2	G protein-coupled receptor associated sorting protein 2; GASP2 protein [Homo sapiens]. [Source:RefSeq;Acc:NM_001004051]	104.45	11.3012	13.4098	-1	0	-3.20826	2.63e-07	0.00635408	0.246805	0.44358	1
Ssc.20259.1.S1_a_at	LYPLA2	Acyl-protein thioesterase 2 (EC 3.1.2.-) (Lysophospholipase II) (LPL- I). [Source:Uniprot/SWISSPROT;Acc:O95372]	331.313	35.8597	43.5095	-1	0	-3.20776	8.41e-08	0.00202963	0.278967	0.335888	1
Ssc.6827.1.A1_at	TXNDC13	Thioredoxin-like protein KIAA1162 precursor (UNQ475/PRO938). [Source:Uniprot/SWISSPROT;Acc:Q9H1E5]	881.498	95.6519	173.215	-1	0	-3.20409	6.14e-07	0.0148074	0.856698	0.0280179	1
Ssc.23943.1.S1_at	JAZF1	Juxtaposed with another zinc finger protein 1 (TAK1-interacting protein 27). [Source:Uniprot/SWISSPROT;Acc:Q86VZ6]	3380.51	369.194	386.852	-1	0	-3.19479	7.66e-08	0.00184692	0.0674036	0.809798	1
Ssc.4773.1.A1_at	KANK1	Ankyrin repeat domain protein 15 (Kidney ankyrin repeat-containing protein). [Source:Uniprot/SWISSPROT;Acc:Q14678]	2223.07	243.403	241.11	-1	0	-3.19113	2.36e-07	0.00570378	-0.0136562	0.965142	1
Ssc.11487.1.A1_at	PRR15	proline rich 15 [Homo sapiens]	468.557	52.0574	39.0707	-1	0	-3.17005	1.57e-09	3.78e-05	-0.414015	0.0483175	1
Ssc.21702.1.S1_at	SLC16A1	Monocarboxylate transporter 1 (MCT 1). [Source:Uniprot/SWISSPROT;Acc:P53985]	771.33	86.0283	130.206	-1	0	-3.16447	9.76e-07	0.0235504	0.597916	0.1158	1
Ssc.17196.1.A1_at	CYCS	Cytochrome c. [Source:Uniprot/SWISSPROT;Acc:P99999]	118.566	13.2268	13.8691	-1	0	-3.16416	7.73e-08	0.00186552	0.0684095	0.805386	1
Ssc.19836.1.S1_at	SLC31A2	Probable low-affinity copper uptake protein 2 (hCTR2) (Copper transporter 2). [Source:Uniprot/SWISSPROT;Acc:O15432]	535.046	59.7341	74.3102	-1	0	-3.16303	1.99e-08	0.000481079	0.315004	0.211498	1
Ssc.12207.1.A1_at	DYNLL2	dynein light chain 2 [Homo sapiens]. [Source:RefSeq;Acc:NM_080677]	174.312	19.4864	30.9657	-1	0	-3.16113	9.44e-07	0.0227747	0.668201	0.0817232	1
Ssc.21658.1.S1_at	WNK1	Serine/threonine-protein kinase WNK1 (EC 2.7.1.37) (Protein kinase with no lysine 1) (Protein kinase, lysine-deficient 1) (Kinase deficient protein). [Source:Uniprot/SWISSPROT;Acc:Q9H4A3]	460.347	51.6112	49.364	-1	0	-3.15697	3.67e-07	0.00886023	-0.0642242	0.842593	1
Ssc.7893.2.A1_at	MTSS1	Metastasis suppressor protein 1 (Missing in metastasis protein) (Metastasis suppressor YGL-1). [Source:Uniprot/SWISSPROT;Acc:O43312]	1301.46	145.925	268.855	-1	0	-3.15683	3.68e-09	8.87e-05	0.881601	0.00114747	1
Ssc.25067.1.S1_at	PDGFC	platelet-derived growth factor C precursor; spinal cord-derived growth factor; secretory growth factor-like protein; fallotein [Homo sapiens]. [Source:RefSeq;Acc:NM_016205]	728.912	82.1667	70.6675	-1	0	-3.14912	3.38e-09	8.16e-05	-0.217506	0.297812	1
Ssc.22091.1.A1_at	ADNP2	ADNP homeobox 2 [Homo sapiens]	273.162	30.8191	50.7293	-1	0	-3.14786	3.06e-08	0.000738131	0.718994	0.0142034	1
Ssc.13996.1.S1_at	RANBP3	RAN-binding protein 3 (RanBP3). [Source:Uniprot/SWISSPROT;Acc:Q9H6Z4]	208.901	23.6017	18.3795	-1	0	-3.14586	4.69e-08	0.00113018	-0.360793	0.187572	1
Ssc.10825.1.A1_at	TSGA14	testis specific, 14; testis specific protein A14; centrosomal protein 41 kDa [Homo sapiens]. [Source:RefSeq;Acc:NM_018718]	151.311	17.1081	12.4567	-1	0	-3.14477	1.29e-06	0.0311959	-0.457759	0.227332	1
Ssc.24946.1.A1_at	C7orf58	chromosome 7 open reading frame 58 [Homo sapiens]	246.334	27.8795	83.1297	-1	0	-3.14334	5.03e-09	0.000121328	1.57616	1.16e-05	0.279135
Ssc.5648.1.A1_at	ELMO1	Engulfment and cell motility protein 1 (CED-12 homolog). [Source:Uniprot/SWISSPROT;Acc:Q92556]	143.07	16.2526	29.2912	-1	0	-3.13798	1.98e-06	0.0477073	0.849798	0.0440933	1
Ssc.29642.1.A1_at	CLEC4M	CD209 antigen-like protein 1 (Dendritic cell-specific ICAM-3-grabbing nonintegrin 2) (DC-SIGN2) (DC-SIGN related protein) (DC-SIGNR) (Liver/lymph node-specific ICAM-3-grabbing nonintegrin) (L-SIGN). [Source:Uniprot/SWISSPROT;Acc:Q9H2X3]	215.127	24.6351	35.7789	-1	0	-3.1264	6.06e-09	0.000146214	0.538393	0.0260873	1
Ssc.7563.1.A1_at	DPY19L3	dpy-19-like 3 (C. elegans) [Homo sapiens]	1546.98	178.153	125.535	-1	0	-3.11827	4.77e-10	1.15e-05	-0.505024	0.0104797	1
Ssc.8347.1.A1_at	ITGAE	Integrin alpha-E precursor (Mucosal lymphocyte-1 antigen) (HML-1 antigen) (CD103 antigen) (Integrin alpha-IEL). [Source:Uniprot/SWISSPROT;Acc:P38570]	129.019	14.8815	11.5445	-1	0	-3.11599	3.09e-07	0.00745089	-0.366315	0.257325	1
Ssc.24694.1.S1_at	WNT5A	Wnt-5a protein precursor. [Source:Uniprot/SWISSPROT;Acc:P41221]	211.257	24.3754	55.0087	-1	0	-3.11551	9.47e-08	0.00228419	1.17424	0.00129439	1
Ssc.13895.1.A1_at	PECR	peroxisomal trans-2-enoyl-CoA reductase; peroxisomal trans 2-enoyl CoA reductase; putative short chain alcohol dehydrogenase [Homo sapiens]. [Source:RefSeq;Acc:NM_018441]	620.44	71.7724	60.3705	-1	0	-3.11179	6.64e-08	0.00160237	-0.249586	0.362488	1
Ssc.9348.1.S1_at	PPARA	Peroxisome proliferator activated receptor alpha (PPAR-alpha). [Source:Uniprot/SWISSPROT;Acc:Q07869]	405.158	46.9054	63.0996	-1	0	-3.11066	1.61e-09	3.89e-05	0.427875	0.0397342	1
Ssc.30633.1.S1_at	MNS1	meiosis-specific nuclear structural protein 1; likely ortholog of mouse meiosis-specific nuclear structural protein 1 [Homo sapiens]. [Source:RefSeq;Acc:NM_018365]	164.376	19.0437	17.5987	-1	0	-3.10961	1.27e-09	3.05e-05	-0.113847	0.537273	1
Ssc.1075.1.A1_at	DHDPSL	4-hydroxy-2-oxoglutarate aldolase 1 [Homo sapiens]	122.522	14.2319	20.5737	-1	0	-3.10584	8.6e-07	0.0207498	0.53167	0.145336	1
Ssc.13218.1.A1_at	WDR63	testis development protein NYD-SP29 [Homo sapiens]. [Source:RefSeq;Acc:NM_145172]	455.704	53.0689	29.7137	-1	0	-3.10216	8.83e-09	0.000213097	-0.83674	0.00261439	1
Ssc.27592.1.S1_at	CH25H	cholesterol 25-hydroxylase [Homo sapiens]. [Source:RefSeq;Acc:NM_003956]	346.386	40.6962	32.0319	-1	0	-3.08942	1.78e-08	0.000429826	-0.345387	0.160399	1
Ssc.9275.1.A1_at	MET	Hepatocyte growth factor receptor precursor (EC 2.7.1.112) (Met proto- oncogene tyrosine kinase) (c-met) (HGF receptor) (HGF-SF receptor). [Source:Uniprot/SWISSPROT;Acc:P08581]	2740.07	322.654	708.279	-1	0	-3.08615	1.31e-06	0.0317084	1.13433	0.0082872	1
Ssc.28470.1.S1_at	C9orf9	chromosome 9 open reading frame 9 [Homo sapiens]	381.05	44.874	15.4866	-1	0	-3.08603	1.21e-07	0.00290889	-1.53485	0.000186098	1
Ssc.4997.1.A1_at	ASPSCR1	alveolar soft part sarcoma chromosome region, candidate 1; ASPL protein; renal cell carcinoma gene on chromosome 17; renal cell carcinoma, papillary, 17 gene; ASPSCR1/TFE3 fusion gene, included [Homo sapiens]. [Source:RefSeq;Acc:NM_024083]	844.515	99.7049	77.6158	-1	0	-3.08239	6.39e-07	0.0154151	-0.361314	0.291933	1
Ssc.29080.1.A1_at	DHX40	DEAH (Asp-Glu-Ala-His) box polypeptide 40; DEAD/H (Asp-Glu-Ala-Asp/His) box polypeptide 40 (RNA helicase) [Homo sapiens]. [Source:RefSeq;Acc:NM_024612]	311.496	36.9025	70.7535	-1	0	-3.07742	5.85e-09	0.00014112	0.939083	0.000834139	1
Ssc.2172.1.S1_at	NDRG2	NDRG2 protein (Syld709613 protein). [Source:Uniprot/SWISSPROT;Acc:Q9UN36]	2535.62	301.059	376.894	-1	0	-3.07422	9.45e-07	0.0227903	0.324113	0.359203	1
Ssc.10918.1.A1_at	TPRKB	CGI-121 protein; PRPK (p53-related protein kinase)-binding protein [Homo sapiens]. [Source:RefSeq;Acc:NM_016058]	122.058	14.5599	53.5684	-1	0	-3.0675	1.81e-06	0.0437045	1.87938	0.00031625	1
Ssc.29936.1.A1_at	DNAH11	Ciliary dynein heavy chain 11 (Axonemal beta dynein heavy chain 11). [Source:Uniprot/SWISSPROT;Acc:Q96DT5]	126.796	15.1533	50.6336	-1	0	-3.0648	9.65e-07	0.0232683	1.74046	0.00034481	1
Ssc.5643.1.A1_at	SOAT1	Sterol O-acyltransferase 1 (EC 2.3.1.26) (Cholesterol acyltransferase 1) (Acyl coenzyme A:cholesterol acyltransferase 1) (ACAT-1). [Source:Uniprot/SWISSPROT;Acc:P35610]	222.319	26.5853	57.9283	-1	0	-3.06393	2.62e-07	0.0063169	1.12364	0.00310236	1
Ssc.17071.1.A1_at	HECA	Headcase protein homolog (hHDC). [Source:Uniprot/SWISSPROT;Acc:Q9UBI9]	655.944	79.1333	123.401	-1	0	-3.05121	1.65e-09	3.97e-05	0.641003	0.00459428	1
Ssc.11712.1.A1_at	KIF26A	PREDICTED: kinesin family member 26A [Source:RefSeq_peptide;Acc:XP_050278]	134.159	16.2021	12.5331	-1	0	-3.04969	2.03e-09	4.89e-05	-0.370442	0.0689135	1
Ssc.12316.1.S1_at	FAM100B	family with sequence similarity 100, member B [Homo sapiens]	677.509	82.2374	79.8772	-1	0	-3.04238	3.01e-07	0.00725859	-0.0420105	0.890567	1
Ssc.5179.1.A1_at	CAMKK2	calcium/calmodulin-dependent protein kinase kinase 2 beta isoform 1; CAMKK beta protein; calcium/calmodulin-dependent protein kinase beta [Homo sapiens]. [Source:RefSeq;Acc:NM_006549]	114.557	13.9147	15.2979	-1	0	-3.04138	2.41e-07	0.0058156	0.136722	0.648462	1
Ssc.6126.1.A1_at	MKLN1	Muskelin. [Source:Uniprot/SWISSPROT;Acc:Q9UL63]	101.922	12.406	24.2626	-1	0	-3.03836	1.84e-08	0.00044393	0.967699	0.00136606	1
Ssc.5569.1.S1_at	THRA	Thyroid hormone receptor alpha (C-erbA-alpha) (c-erbA-1) (EAR-7) (EAR7). [Source:Uniprot/SWISSPROT;Acc:P10827]	319.762	38.9648	64.0849	-1	0	-3.03675	1.67e-07	0.0040306	0.717812	0.0270687	1
Ssc.2501.1.A1_a_at	DYM	dymeclin [Homo sapiens]. [Source:RefSeq;Acc:NM_017653]	1265.42	154.328	238.993	-1	0	-3.03555	1.77e-07	0.0042654	0.630973	0.0475349	1
Ssc.23846.1.S1_at	ZNF7	Zinc finger protein 7 (Zinc finger protein KOX4) (Zinc finger protein HF.16). [Source:Uniprot/SWISSPROT;Acc:P17097]	101.691	12.4502	10.9966	-1	0	-3.02995	1.05e-08	0.00025225	-0.179116	0.419341	1
Ssc.3948.2.A1_at	ZNF618	zinc finger protein 618	263.288	32.4179	22.4187	-1	0	-3.02178	1.02e-06	0.0245685	-0.532088	0.141385	1
Ssc.24654.1.A1_at	SLAIN2	PREDICTED: KIAA1458 protein [Source:RefSeq_peptide;Acc:XP_044434]	276.841	34.2259	92.3864	-1	0	-3.0159	6.61e-10	1.6e-05	1.43259	3.11e-06	0.0749098
Ssc.14530.1.S1_at	ACADL	Acyl-CoA dehydrogenase, long-chain specific, mitochondrial precursor (EC 1.3.99.13) (LCAD). [Source:Uniprot/SWISSPROT;Acc:P28330]	491.379	61.2563	75.5166	-1	0	-3.00391	7.84e-07	0.0189097	0.301936	0.372412	1
Ssc.31049.1.A1_at	KIAA0831	KIAA0831 [Source:RefSeq_peptide;Acc:NP_055739]	268.908	33.5588	65.0812	-1	0	-3.00235	1.08e-06	0.0259914	0.95555	0.0160685	1
Ssc.14129.1.A1_at	ABAT	4-aminobutyrate aminotransferase, mitochondrial precursor (EC 2.6.1.19) ((S)-3-amino-2-methylpropionate transaminase) (EC 2.6.1.22) (Gamma-amino-N-butyrate transaminase) (GABA transaminase) (GABA aminotransferase) (GABA-AT) (GABA-T) (L-AIBAT). [Source:Uni	561.998	70.2397	75.6692	-1	0	-3.00021	1.47e-06	0.0355694	0.107419	0.761948	1
Ssc.6193.1.A1_at	RAB24	Ras-related protein Rab-24. [Source:Uniprot/SWISSPROT;Acc:Q969Q5]	986.833	123.937	338.26	-1	0	-2.9932	5.37e-10	1.29e-05	1.44853	2.15e-06	0.0518103
Ssc.12393.1.A1_at	CABC1	Chaperone-activity of bc1 complex-like, mitochondrial precursor (Chaperone-ABC1-like). [Source:Uniprot/SWISSPROT;Acc:Q8NI60]	514.954	64.7162	67.1245	-1	0	-2.99224	5.29e-07	0.0127579	0.0527116	0.868329	1
Ssc.2216.1.S1_at	PHF2	PHD finger protein 2 (GRC5). [Source:Uniprot/SWISSPROT;Acc:O75151]	165.608	20.8603	9.96075	-1	0	-2.98893	1.02e-09	2.45e-05	-1.06644	6.14e-05	1
Ssc.10901.1.A1_at	ROPN1L	AKAP-associated sperm protein [Homo sapiens]. [Source:RefSeq;Acc:NM_031916]	658.182	83.0587	155.231	-1	0	-2.98628	9.7e-07	0.0233991	0.90221	0.0197107	1
Ssc.17639.1.S1_at	CDC23	Cell division cycle protein 23 homolog (Anaphase promoting complex subunit 8) (APC8) (Cyclosome subunit 8). [Source:Uniprot/SWISSPROT;Acc:Q9UJX2]	124.785	15.7694	39.7356	-1	0	-2.98425	1.87e-07	0.00452298	1.33331	0.000611962	1
Ssc.1180.1.S1_at	DNAJB2	DnaJ homolog subfamily B member 2 (Heat shock 40 kDa protein 3) (DnaJ protein homolog 1) (HSJ-1). [Source:Uniprot/SWISSPROT;Acc:P25686]	305.648	38.6442	52.3602	-1	0	-2.98355	1.18e-07	0.00284113	0.438221	0.128746	1
Ssc.18388.1.A1_at	COPG	Coatomer gamma subunit (Gamma-coat protein) (Gamma-COP). [Source:Uniprot/SWISSPROT;Acc:Q9Y678]	637.836	81.1804	70.6903	-1	0	-2.97398	2.06e-06	0.0497929	-0.199619	0.58527	1
Ssc.27643.1.S1_at	SH3PXD2B	PREDICTED: similar to gene [Source:RefSeq_peptide;Acc:XP_496785]	54.8421	6.9858	6.9858	-1	0	-2.97279	4.32e-08	0.00104096	-4.44e-16	1	1
Ssc.6512.1.S1_at	SCARA5	scavenger receptor class A, member 5 (putative) [Homo sapiens]	1808.39	230.5	440.346	-1	0	-2.97187	5.59e-08	0.00134902	0.933873	0.00312611	1
Ssc.30506.1.A1_at	MAP3K5	Mitogen-activated protein kinase kinase kinase 5 (EC 2.7.1.-) (MAPK/ERK kinase kinase 5) (MEK kinase 5) (MEKK 5) (Apoptosis signal- regulating kinase 1) (ASK-1). [Source:Uniprot/SWISSPROT;Acc:Q99683]	917.154	116.925	67.3238	-1	0	-2.97158	7.71e-07	0.0185995	-0.796399	0.0307283	1
Ssc.15661.1.S1_at	HEY1	Hairy/enhancer-of-split related with YRPW motif 1 (Hairy and enhancer of split related-1) (HESR-1) (Cardiovascular helix-loop-helix factor 2) (HES-related repressor protein 2 HERP2). [Source:Uniprot/SWISSPROT;Acc:Q9Y5J3]	455.042	58.261	46.7693	-1	0	-2.9654	6.63e-09	0.000159894	-0.316967	0.141518	1
Ssc.27173.1.S1_at	RPS20	ribosomal protein S20 [Homo sapiens]	97.9845	12.5698	12.8673	-1	0	-2.96259	3.16e-08	0.000761758	0.0337544	0.887136	1
Ssc.4196.1.A1_at	ZBTB44	zinc finger and BTB domain containing 44 [Homo sapiens]	811.394	104.157	92.3672	-1	0	-2.96165	3.25e-07	0.00783433	-0.173301	0.565807	1
Ssc.11202.1.A1_at	GTPBP2	GTP binding protein 2 [Homo sapiens]. [Source:RefSeq;Acc:NM_019096]	156.466	20.1329	41.0892	-1	0	-2.95822	6.1e-08	0.0014714	1.0292	0.00167318	1
Ssc.7554.1.S1_at	C16orf80	transcription factor IIB [Homo sapiens]. [Source:RefSeq;Acc:NM_013242]	350.164	45.2418	74.3388	-1	0	-2.9523	4.44e-07	0.0107193	0.716459	0.0369769	1
Ssc.5509.1.S1_at	ARL4A	ADP-ribosylation factor-like protein 4A. [Source:Uniprot/SWISSPROT;Acc:P40617]	2539.13	330.898	243.902	-1	0	-2.93987	1.07e-08	0.000258093	-0.440085	0.0579913	1
Ssc.21715.1.A1_at	RGS3	regulator of G-protein signaling 3 [Homo sapiens]	111.177	14.5045	15.5808	-1	0	-2.93828	1.52e-06	0.0366855	0.103272	0.76689	1
Ssc.2510.1.S1_at	C12orf51	chromosome 12 open reading frame 51 [Homo sapiens]	189.998	24.8326	34.5175	-1	0	-2.93568	4.25e-07	0.0102413	0.47509	0.139725	1
Ssc.11156.1.S1_at	NUB1	NEDD8 ultimate buster-1 (NY-REN-18 antigen). [Source:Uniprot/SWISSPROT;Acc:Q9Y5A7]	846.316	110.691	90.7481	-1	0	-2.93466	8.71e-08	0.00210073	-0.286601	0.284104	1
Ssc.12290.1.A1_at	ESR1	Estrogen receptor (ER) (Estradiol receptor) (ER-alpha). [Source:Uniprot/SWISSPROT;Acc:P03372]	2040.51	267.456	314.854	-1	0	-2.93156	9.2e-09	0.000221978	0.235381	0.273217	1
Ssc.23804.1.S1_at	SLC7A3	Cationic amino acid transporter 3 (CAT-3) (Solute carrier family 7 member 3) (Cationic amino acid transporter y+). [Source:Uniprot/SWISSPROT;Acc:Q8WY07]	234.031	30.8367	16.8256	-1	0	-2.92398	7.4e-08	0.00178532	-0.873991	0.00509184	1
Ssc.10965.1.A1_at	MAFB	Transcription factor MafB (V-maf musculoaponeurotic fibrosarcoma oncogene homolog B). [Source:Uniprot/SWISSPROT;Acc:Q9Y5Q3]	654.044	86.4729	104.855	-1	0	-2.91907	1.75e-07	0.00422608	0.278074	0.327437	1
Ssc.3966.1.S1_at	KIAA1147	KIAA1147 [Homo sapiens]	597.278	78.9961	175.464	-1	0	-2.91855	9.9e-07	0.0238851	1.15132	0.00458795	1
Ssc.11006.1.S1_at	SNX10	Sorting nexin 10. [Source:Uniprot/SWISSPROT;Acc:Q9Y5X0]	323.034	42.7394	174.107	-1	0	-2.91805	7.65e-07	0.0184513	2.02633	5.33e-05	1
Ssc.10587.1.A1_at	NAPB	Beta-soluble NSF attachment protein (SNAP-beta) (N-ethylmaleimide- sensitive factor attachment protein, beta). [Source:Uniprot/SWISSPROT;Acc:Q9H115]	201.828	26.7873	112.556	-1	0	-2.9135	1.14e-07	0.00274684	2.07102	7.68e-06	0.185355
Ssc.2274.1.A1_at	EFNA1	Ephrin-A1 precursor (EPH-related receptor tyrosine kinase ligand 1) (LERK-1) (Immediate early response protein B61) (Tumor necrosis factor, alpha-induced protein 4). [Source:Uniprot/SWISSPROT;Acc:P20827]	4455.19	597.553	978.843	-1	0	-2.89835	1.01e-07	0.00244458	0.712011	0.0178368	1
Ssc.21435.1.S1_at	ANAPC5	Anaphase promoting complex subunit 5 (APC5) (Cyclosome subunit 5). [Source:Uniprot/SWISSPROT;Acc:Q9UJX4]	281.729	37.8753	32.9118	-1	0	-2.89498	3.39e-07	0.00817217	-0.202653	0.495365	1
Ssc.9425.1.A1_at	PARP6	poly (ADP-ribose) polymerase family, member 6 [Homo sapiens]. [Source:RefSeq;Acc:NM_020213]	154.079	20.7958	22.4915	-1	0	-2.88931	1.08e-06	0.0259748	0.113089	0.732472	1
Ssc.8872.3.S1_a_at	CHD2	chromodomain helicase DNA binding protein 2	545.139	73.619	93.1102	-1	0	-2.88847	1.48e-07	0.00356634	0.338861	0.225783	1
Ssc.12013.1.A1_at	SYTL4	Synaptotagmin-like protein 4 (Exophilin 2) (Granuphilin). [Source:Uniprot/SWISSPROT;Acc:Q96C24]	172.968	23.3824	52.9248	-1	0	-2.88701	2.7e-07	0.00650688	1.17852	0.00153795	1
Ssc.5504.1.A1_at	TRIM37	tripartite motif-containing 37 protein; RING-B-box-coiled-coil protein; MUL protein; mulibrey nanism gene [Homo sapiens]. [Source:RefSeq;Acc:NM_001005207]	626.143	84.7045	70.1043	-1	0	-2.88598	1.14e-07	0.00276164	-0.272935	0.311259	1
Ssc.8617.1.A1_at	SNTB1	Beta-1-syntrophin (59 kDa dystrophin-associated protein A1, basic component 1) (DAPA1B) (Tax interaction protein 43) (TIP-43) (Syntrophin 2) (BSYN2). [Source:Uniprot/SWISSPROT;Acc:Q13884]	988.228	134.323	266.993	-1	0	-2.87914	1.23e-06	0.0297727	0.991092	0.0114836	1
Ssc.29104.1.S1_at	SR140	U2-associated SR140 protein [Nasonia vitripennis]	121.779	16.5557	24.3657	-1	0	-2.87886	8.64e-07	0.0208398	0.557525	0.104101	1
Ssc.6472.1.S1_at	SPOCK3	Testican-3 precursor (SPARC/osteonectin, CWCV, and Kazal-like domains proteoglycan 3). [Source:Uniprot/SWISSPROT;Acc:Q9BQ16]	215.336	29.421	372.182	-1	1	-2.87167	1.59e-07	0.00383143	3.66109	3.42e-08	0.000824154
Ssc.4366.1.S1_at	NP_005876	similar to S. cerevisiae SSM4 [Homo sapiens]. [Source:RefSeq;Acc:NM_005885]	317.49	43.4093	33.9041	-1	0	-2.87063	7.22e-08	0.00174089	-0.356544	0.172714	1
Ssc.17462.1.S1_at	AQP11	Aquaporin 11. [Source:Uniprot/SWISSPROT;Acc:Q8NBQ7]	160.71	21.9812	20.3286	-1	0	-2.87011	8.09e-08	0.00195258	-0.112764	0.656862	1
Ssc.9782.1.A1_at	KRT10	Keratin, type I cytoskeletal 10 (Cytokeratin 10) (K10) (CK 10). [Source:Uniprot/SWISSPROT;Acc:P13645]	426.776	58.3777	128.324	-1	0	-2.86999	8.43e-07	0.0203313	1.1363	0.00404747	1
Ssc.4193.1.S1_at	ELK4	ETS-domain protein Elk-4 (Serum response factor accessory protein 1) (SAP-1). [Source:Uniprot/SWISSPROT;Acc:P28324]	457.533	62.5906	139.393	-1	0	-2.86986	1.48e-06	0.0356616	1.15514	0.00522024	1
Ssc.11067.1.S1_a_at	MEGF9	Multiple EGF-like-domain protein 5 precursor (Multiple epidermal growth factor-like domains 9) (UNQ671/PRO1305). [Source:Uniprot/SWISSPROT;Acc:Q9H1U4]	199.757	27.3692	23.5147	-1	0	-2.86762	3.94e-08	0.000950975	-0.218989	0.361457	1
Ssc.29853.1.A1_at	TSC1	Hamartin (Tuberous sclerosis 1 protein). [Source:Uniprot/SWISSPROT;Acc:Q92574]	655.235	89.9311	70.9615	-1	0	-2.86512	2.01e-07	0.00484523	-0.341784	0.231799	1
Ssc.1921.2.A1_at	RYR2	Ryanodine receptor 2 (Cardiac muscle-type ryanodine receptor) (RyR2) (RYR-2) (Cardiac muscle ryanodine receptor-calcium release channel) (hRYR-2). [Source:Uniprot/SWISSPROT;Acc:Q92736]	282.098	38.7382	27.112	-1	0	-2.86437	3.5e-07	0.00843338	-0.514824	0.09894	1
Ssc.2697.1.S1_at	ADCY10	adenylate cyclase 10 (soluble) [Homo sapiens]	540.62	74.3527	260.23	-1	0	-2.86216	2.79e-08	0.000672606	1.80733	6.37e-06	0.153657
Ssc.14284.1.A1_at	ZNF436	Zinc finger protein 436. [Source:Uniprot/SWISSPROT;Acc:Q9C0F3]	278.593	38.471	44.6838	-1	0	-2.85631	1.91e-07	0.0046012	0.215978	0.436881	1
Ssc.7269.1.A1_at	ST6GALNAC2	Alpha-N-acetylgalactosaminide alpha-2,6-sialyltransferase II (EC 2.4.99.-) (Gal-beta-1,3-GalNAc alpha-2,6-sialyltransferase) (ST6GalNAc II) (Sialyltransferase 7B) (SThM). [Source:Uniprot/SWISSPROT;Acc:Q9UJ37]	319.287	44.1093	61.0778	-1	0	-2.8557	5.87e-08	0.00141628	0.469566	0.0747113	1
Ssc.31132.1.A1_at	TRAF3IP2	Adapter protein CIKS (Connection to IKK and SAPK/JNK) (Nuclear factor NF-kappa-B activator 1) (ACT1). [Source:Uniprot/SWISSPROT;Acc:O43734]	2463.31	341.163	239.632	-1	0	-2.85207	4.56e-10	1.1e-05	-0.50964	0.00583039	1
Ssc.12726.1.A1_at	SEC24B	Protein transport protein Sec24B (SEC24-related protein B). [Source:Uniprot/SWISSPROT;Acc:O95487]	893.233	123.962	44.5184	-1	0	-2.84914	1.13e-07	0.00272609	-1.47742	0.000124964	1
Ssc.17474.1.S1_at	CCDC47	GK001 protein [Homo sapiens]. [Source:RefSeq;Acc:NM_020198]	354.24	49.5376	128.243	-1	0	-2.83813	1.89e-08	0.00045617	1.37228	5.07e-05	1
Ssc.25202.1.A1_at	KIAA1370	KIAA1370 [Homo sapiens]	865.067	121.288	145.665	-1	0	-2.83437	5.81e-09	0.000140097	0.264212	0.189235	1
Ssc.11206.1.A1_at	CNO	Cappuccino protein homolog. [Source:Uniprot/SWISSPROT;Acc:Q9NUP1]	320.07	45.0077	56.1108	-1	0	-2.83014	5.7e-09	0.000137559	0.318107	0.119199	1
Ssc.2116.1.A1_at	IL4R	Interleukin-4 receptor alpha chain precursor (IL-4R-alpha) (CD124 antigen) [Contains: Soluble interleukin-4 receptor alpha chain (sIL4Ralpha/prot) (IL-4-binding protein) (IL4-BP)]. [Source:Uniprot/SWISSPROT;Acc:P24394]	137.178	19.3476	234.323	-1	1	-2.82582	9.82e-07	0.0236806	3.59828	2.22e-07	0.00535204
Ssc.18729.1.A1_s_at	ULK2	unc-51-like kinase 2; unc-51 (C. elegans)-like kinase 2 [Homo sapiens]. [Source:RefSeq;Acc:NM_014683]	337.798	47.6518	80.8899	-1	0	-2.82556	8.13e-09	0.00019615	0.763429	0.00245116	1
Ssc.17005.1.A1_at	ARRDC4	arrestin domain containing 4 [Homo sapiens]. [Source:RefSeq;Acc:NM_183376]	1249.67	176.434	186.088	-1	0	-2.82435	3.4e-08	0.000820158	0.0768493	0.737057	1
Ssc.18244.1.S1_at	FAM19A2	TAFA2 protein [Homo sapiens]. [Source:RefSeq;Acc:NM_178539]	346.238	48.9974	56.6022	-1	0	-2.82099	1.53e-06	0.0368207	0.208152	0.536776	1
Ssc.2831.1.S1_at	CCDC126	coiled-coil domain containing 126 [Homo sapiens]	128.955	18.2582	43.5335	-1	0	-2.82025	1.26e-06	0.030286	1.25358	0.00249589	1
Ssc.25216.1.S1_at	PLCZ1	phospholipase C, zeta 1; testis-development related NYD-SP27; PI-phospholipase C zeta 1 [Homo sapiens]. [Source:RefSeq;Acc:NM_033123]	278.534	39.4547	121.868	-1	0	-2.81958	5.06e-07	0.0122166	1.62705	0.000178939	1
Ssc.30919.1.A1_at	MYST4	MYST histone acetyltransferase (monocytic leukemia) 4; histone acetyltransferase; monocytic leukemia zinc finger protein-related factor [Homo sapiens]. [Source:RefSeq;Acc:NM_012330]	510.798	72.5199	97.2824	-1	0	-2.81631	1.41e-08	0.000340151	0.423801	0.0626815	1
Ssc.13978.1.S1_at	CCDC28A	coiled-coil domain containing 28A [Homo sapiens]	978.838	139.386	232.336	-1	0	-2.81199	1.53e-08	0.00036984	0.737134	0.00442241	1
Ssc.21223.1.A1_at	NTRK2	BDNF/NT-3 growth factors receptor precursor (EC 2.7.1.112) (TrkB tyrosine kinase) (GP145-TrkB) (Trk-B). [Source:Uniprot/SWISSPROT;Acc:Q16620]	185.9	26.4808	11.3069	-1	0	-2.81151	9.89e-07	0.0238662	-1.22775	0.00238617	1
Ssc.16047.2.S1_at	STAT5B	Signal transducer and activator of transcription 5B. [Source:Uniprot/SWISSPROT;Acc:P51692]	417.144	59.4409	72.8133	-1	0	-2.81102	8.47e-08	0.00204269	0.292746	0.253851	1
Ssc.9772.1.S1_at	RSBN1L	round spermatid basic protein 1-like [Homo sapiens]. [Source:RefSeq;Acc:NM_198467]	231.549	33.1475	29.2891	-1	0	-2.80435	1.05e-06	0.0253697	-0.178534	0.579044	1
Ssc.7444.1.A1_at	CREM	cAMP responsive element modulator. [Source:Uniprot/SWISSPROT;Acc:Q03060]	289.612	41.544	47.4772	-1	0	-2.80141	1.58e-07	0.00382055	0.192595	0.470548	1
Ssc.16664.1.A1_at	KLF9	Transcription factor BTEB1 (Basic transcription element binding protein 1) (BTE-binding protein 1) (GC box binding protein 1) (Krueppel-like factor 9). [Source:Uniprot/SWISSPROT;Acc:Q13886]	1124	162.19	221.124	-1	0	-2.79289	4.34e-07	0.010478	0.447172	0.144406	1
Ssc.4542.1.A1_at	FTO	FTO protein. [Source:Uniprot/SPTREMBL;Acc:Q7Z785]	243.968	35.2642	39.2504	-1	0	-2.79042	2.81e-09	6.77e-05	0.154502	0.391438	1
Ssc.24114.1.A1_at	COL4A5	Collagen alpha 5(IV) chain precursor. [Source:Uniprot/SWISSPROT;Acc:P29400]	426.431	61.6719	88.0124	-1	0	-2.78963	3.34e-07	0.00806102	0.513094	0.0909427	1
Ssc.5512.1.A1_at	HERC2	hect domain and RLD 2 [Homo sapiens]. [Source:RefSeq;Acc:NM_004667]	370.973	53.7092	68.7397	-1	0	-2.78807	2.83e-07	0.00681624	0.355974	0.217222	1
Ssc.18280.1.A1_at	AMACR	Alpha-methylacyl-CoA racemase (EC 5.1.99.4) (2-methylacyl-CoA racemase). [Source:Uniprot/SWISSPROT;Acc:Q9UHK6]	118.749	17.193	47.4752	-1	0	-2.78802	8.87e-07	0.0214068	1.46535	0.00058714	1
Ssc.20585.1.S1_at	GADD45G	Growth arrest and DNA-damage-inducible protein GADD45 gamma (Cytokine responsive protein CR6). [Source:Uniprot/SWISSPROT;Acc:O95257]	305.432	44.4077	270.138	-1	0	-2.78197	1.97e-06	0.0475316	2.60481	8.69e-06	0.209737
Ssc.6423.2.S1_at	DIP2C	DIP2 disco-interacting protein 2 homolog C (Drosophila) [Homo sapiens]	102.464	14.9959	54.0701	-1	0	-2.77248	7.43e-07	0.0179208	1.85026	7.32e-05	1
Ssc.6363.1.A1_at	DAAM1	Disheveled associated activator of morphogenesis 1. [Source:Uniprot/SWISSPROT;Acc:Q9Y4D1]	371.575	54.4278	92.2232	-1	0	-2.77124	1.2e-07	0.00288633	0.760786	0.0109228	1
Ssc.21254.1.S1_at	SERPINA11	Full-length cDNA clone CS0DM004YD06 of Fetal liver of Homo sapiens (human) (Fragment). [Source:Uniprot/SPTREMBL;Acc:Q86U17]	1079.9	158.522	261.509	-1	0	-2.76814	4.61e-07	0.0111268	0.722176	0.0274694	1
Ssc.16789.1.S1_at	FRG1	FRG1 protein (FSHD region gene 1 protein). [Source:Uniprot/SWISSPROT;Acc:Q14331]	2122.46	312.081	298.525	-1	0	-2.76575	3.36e-10	8.1e-06	-0.0640717	0.656297	1
Ssc.21229.1.A1_at	GPC6	Glypican-6 precursor (UNQ369/PRO705). [Source:Uniprot/SWISSPROT;Acc:Q9Y625]	313.427	46.2132	101.127	-1	0	-2.76175	6.06e-08	0.00146093	1.12979	0.00051025	1
Ssc.6915.1.A1_at	UBR2	ubiquitin protein ligase E3 component n-recognin 2 [Homo sapiens]	336.895	49.7498	78.7555	-1	0	-2.75954	2.29e-10	5.52e-06	0.662691	0.00049009	1
Ssc.16690.1.S1_at	BMP4	Bone morphogenetic protein 4 precursor (BMP-4) (BMP-2B). [Source:Uniprot/SWISSPROT;Acc:P12644]	281.77	41.6434	27.2572	-1	0	-2.75836	1.55e-06	0.0375092	-0.611453	0.0827285	1
Ssc.11040.1.A1_at	AP1GBP1	AP1 gamma subunit binding protein 1 isoform 1; gamma-synergin; adaptor-related protein complex 1 gamma subunit-binding protein 1 [Homo sapiens]. [Source:RefSeq;Acc:NM_007247]	768.616	113.62	171.207	-1	0	-2.75805	5.4e-08	0.00130299	0.591526	0.0253342	1
Ssc.17970.1.A1_at	TMEM54	transmembrane protein 54 [Homo sapiens]	362.185	53.6369	74.7225	-1	0	-2.75543	3.38e-07	0.00816045	0.478316	0.10853	1
Ssc.6703.1.S1_at	GLRX5	Glutaredoxin-related protein C14orf87. [Source:Uniprot/SWISSPROT;Acc:Q86SX6]	205.851	30.5905	38.9328	-1	0	-2.75044	1.81e-08	0.000435745	0.347903	0.117123	1
Ssc.6507.3.S1_a_at	C17orf45	C17orf76 antisense RNA 1 (non-protein coding)	177.803	26.4816	31.0731	-1	0	-2.74722	1.11e-09	2.68e-05	0.230676	0.16761	1
Ssc.1481.1.S1_at	ALG8	Probable dolichyl pyrophosphate Glc1Man9GlcNAc2 alpha-1,3- glucosyltransferase (EC 2.4.1.-) (Dolichyl-P-Glc:Glc1Man9GlcNAc2-PP- dolichyl glucosyltransferase) (HUSSY-02). [Source:Uniprot/SWISSPROT;Acc:Q9BVK2]	249.445	37.2441	38.6248	-1	0	-2.74364	1.03e-06	0.0248334	0.0525151	0.866347	1
Ssc.27946.1.S1_at	PRCP	Lysosomal Pro-X carboxypeptidase precursor (EC 3.4.16.2) (Prolylcarboxypeptidase) (PRCP) (Proline carboxypeptidase) (Angiotensinase C) (Lysosomal carboxypeptidase C). [Source:Uniprot/SWISSPROT;Acc:P42785]	525.501	78.9149	86.1595	-1	0	-2.73532	1.92e-07	0.00462519	0.126712	0.630932	1
Ssc.12613.1.A1_at	FNBP4	formin binding protein 4 [Homo sapiens]. [Source:RefSeq;Acc:NM_015308]	343.534	51.7937	84.1824	-1	0	-2.7296	3.54e-07	0.00854916	0.700742	0.0261966	1
Ssc.19203.3.S1_at	CMTM4	Chemokine-like factor super family member 4. [Source:Uniprot/SWISSPROT;Acc:Q8IZR5]	3354.71	507.523	592.476	-1	0	-2.72464	4.2e-07	0.0101393	0.223284	0.436377	1
Ssc.25850.1.A1_at	PTGES3	Telomerase-binding protein p23 (Hsp90 co-chaperone) (Progesterone receptor complex p23). [Source:Uniprot/SWISSPROT;Acc:Q15185]	67.7299	10.259	6.13492	-1	0	-2.7229	1.35e-06	0.0325773	-0.741775	0.0366415	1
Ssc.3853.1.S1_at	FAM189A2	family with sequence similarity 189, member A2 [Homo sapiens]	737.22	111.901	153.725	-1	0	-2.71988	5.26e-08	0.00126969	0.458137	0.0663182	1
Ssc.27154.1.S1_at	USP47	ubiquitin specific peptidase 47 [Homo sapiens]	166.765	25.5489	27.1639	-1	0	-2.70649	9.33e-09	0.00022504	0.0884276	0.648241	1
Ssc.12664.1.S1_at	SLCO3A1	Solute carrier organic anion transporter family member 3A1 (Solute carrier family 21 member 11) (Sodium-independent organic anion transporter D) (Organic anion transporting polypeptide D) (OATP-D) (Organic anion transporter polypeptide related protein 3)	233.03	35.7317	73.3189	-1	0	-2.70524	7.77e-07	0.0187446	1.03698	0.00470002	1
Ssc.25077.1.S1_at	SLC20A2	solute carrier family 20, member 2; murine leukemia virus, amphotropic, receptor for; gibbon ape leukemia virus receptor 2 [Homo sapiens]. [Source:RefSeq;Acc:NM_006749]	272.86	42.0196	42.5548	-1	0	-2.69903	1.22e-09	2.95e-05	0.0182591	0.908129	1
Ssc.1162.1.S1_at	ECSIT	evolutionarily conserved signaling intermediate in Toll pathway; ECSIT; evolutionarily conserved signaling intermediate in Toll pathways [Homo sapiens]. [Source:RefSeq;Acc:NM_016581]	356.758	55.0821	44.1696	-1	0	-2.69529	2.14e-07	0.00516603	-0.318531	0.238699	1
Ssc.20312.1.S1_a_at	HSPB11	heat shock protein family B (small), member 11 [Homo sapiens]	182.919	28.2622	50.9192	-1	0	-2.69426	6.56e-07	0.0158199	0.849335	0.0129972	1
Ssc.5321.1.A1_at	RSBN1	round spermatid basic protein 1 [Homo sapiens]	337.988	52.5746	66.5708	-1	0	-2.68453	1.05e-06	0.0252595	0.340523	0.278936	1
Ssc.5164.1.S1_at	TIPIN	timeless-interacting protein; tipin [Homo sapiens]. [Source:RefSeq;Acc:NM_017858]	58.7759	9.1825	21.8903	-1	0	-2.67827	3.47e-07	0.00836916	1.25333	0.000687022	1
Ssc.30647.1.S1_at	CEP120	centrosomal protein 120kDa [Homo sapiens]	961.172	150.903	199.854	-1	0	-2.67118	5.06e-08	0.00122107	0.405332	0.0922934	1
Ssc.5091.1.A1_at	Q8N5G0	PREDICTED: hypothetical protein XP_371691 [Source:RefSeq_peptide;Acc:XP_371691]	578.447	90.8187	136.007	-1	0	-2.67112	1.54e-11	3.72e-07	0.582622	0.000137508	1
Ssc.22750.1.S1_at	EVI1	Ecotropic virus integration 1 site protein. [Source:Uniprot/SWISSPROT;Acc:Q03112]	3407.95	536.141	919.396	-1	0	-2.66822	2.64e-09	6.38e-05	0.778074	0.000661628	1
Ssc.9374.1.A1_at	WIPI2	WIPI49-like protein 2 isoform a [Source:RefSeq_peptide;Acc:NP_056425]	295.077	46.6311	30.0759	-1	0	-2.66173	2.32e-10	5.6e-06	-0.632685	0.000535618	1
Ssc.4482.1.A1_at	PPP2R5C	Serine/threonine protein phosphatase 2A, 56 kDa regulatory subunit, gamma isoform (PP2A, B subunit, B gamma isoform) (PP2A, B subunit, B56 gamma isoform) (PP2A, B subunit, PR61 gamma isoform) (PP2A, B subunit, R5 gamma isoform). [Source:Uniprot/SWISSPROT	460.077	72.7563	71.2781	-1	0	-2.66073	3.24e-07	0.00781973	-0.0296134	0.91234	1
Ssc.28059.1.A1_at	RFFL	fring [Homo sapiens]. [Source:RefSeq;Acc:NM_057178]	626.692	100.244	290.593	-1	0	-2.64424	4.63e-07	0.0111679	1.53549	0.000157694	1
Ssc.21796.1.S1_at	SORL1	Sortilin-related receptor precursor (Sorting protein-related receptor containing LDLR class A repeats) (SorLA) (SorLA-1) (Low-density lipoprotein receptor relative with 11 ligand-binding repeats) (LDLR relative with 11 ligand-binding repeats) (LR11). [Sou	4475.85	717.638	609.33	-1	0	-2.64084	2.04e-07	0.00492045	-0.236032	0.363904	1
Ssc.30602.1.A1_at	ZC3H12D	PREDICTED: FLJ46041 protein [Source:RefSeq_peptide;Acc:XP_291154]	644.952	104.414	475.278	-1	0	-2.62688	1.55e-07	0.00374727	2.18646	2.31e-06	0.0558182
Ssc.25258.1.S1_at	O95495		1602.7	259.947	441.614	-1	0	-2.62422	2.82e-09	6.81e-05	0.76457	0.000698696	1
Ssc.4140.1.A1_at	DUSP14	Dual specificity protein phosphatase 14 (EC 3.1.3.48) (EC 3.1.3.16) (Mitogen-activated protein kinase phosphatase 6) (MAP kinase phosphatase 6) (MKP-6) (MKP-1 like protein tyrosine phosphatase) (MKP- L). [Source:Uniprot/SWISSPROT;Acc:O95147]	1553.9	253.535	172.003	-1	0	-2.61563	4.19e-08	0.00101096	-0.55975	0.0227987	1
Ssc.27727.1.S1_at	PGM5	Phosphoglucomutase-like protein 5 (Phosphoglucomutase-related protein) (PGM-RP) (Aciculin). [Source:Uniprot/SWISSPROT;Acc:Q15124]	329.198	53.7202	104.659	-1	0	-2.61542	7.15e-08	0.00172499	0.962163	0.00126233	1
Ssc.6649.1.S1_at	TPD52L2	Tumor protein D54 (hD54) (D52-like 2). [Source:Uniprot/SWISSPROT;Acc:O43399]	156.363	25.5619	40.7134	-1	0	-2.61283	1.63e-06	0.0392936	0.671511	0.0499949	1
Ssc.12356.1.A1_at	C7orf23	chromosome 7 open reading frame 23 [Homo sapiens]	2363.72	386.953	492.07	-1	0	-2.61083	1.76e-07	0.00423361	0.346706	0.181154	1
Ssc.22795.1.A1_at	RHOBTB3	Rho-related BTB domain-containing protein 3. [Source:Uniprot/SWISSPROT;Acc:O94955]	3473.91	568.98	153.497	-1	0	-2.61011	4.3e-07	0.0103841	-1.89016	2.19e-05	0.529105
Ssc.4207.1.S1_at	BRD3	Bromodomain-containing protein 3 (RING3-like protein). [Source:Uniprot/SWISSPROT;Acc:Q15059]	702.469	115.315	119.775	-1	0	-2.60685	8.88e-10	2.14e-05	0.0547479	0.712649	1
Ssc.29676.2.A1_a_at	COBLL1	COBL-like 1 [Homo sapiens]. [Source:RefSeq;Acc:NM_014900]	235.128	38.6595	116.885	-1	0	-2.60455	5.17e-07	0.0124802	1.5962	0.000110531	1
Ssc.27959.1.S1_s_at	C1orf35	chromosome 1 open reading frame 35 [Homo sapiens]	352.012	57.9692	50.513	-1	0	-2.60226	7.76e-07	0.0187197	-0.198631	0.494281	1
Ssc.16983.3.S1_a_at	TRAPPC4	Trafficking protein particle complex subunit 4 (Synbindin) (TRS23 homolog) (Hematopoietic stem/progenitor cell protein 172) (HSPC172) (PTD009) (CGI-104). [Source:Uniprot/SWISSPROT;Acc:Q9Y296]	706.895	116.559	216.264	-1	0	-2.60043	1.24e-08	0.000299991	0.89173	0.000601892	1
Ssc.19660.2.S1_at	INO80C	INO80 complex subunit C [Homo sapiens]	109.895	18.2379	37.0963	-1	0	-2.59111	5.06e-10	1.22e-05	1.02433	1.36e-05	0.328568
Ssc.13799.1.A1_at	NCRNA00116	long intergenic non-protein coding RNA 116 [Homo sapiens]	1655.05	275.016	163.647	-1	0	-2.58929	9.5e-07	0.0229216	-0.748929	0.0239916	1
Ssc.25337.1.S1_at	BAZ2B	Bromodomain adjacent to zinc finger domain 2B (hWALp4). [Source:Uniprot/SWISSPROT;Acc:Q9UIF8]	216.839	36.1497	37.0298	-1	0	-2.58457	2.72e-08	0.000655511	0.0347061	0.865235	1
Ssc.9937.2.A1_at	POLR3K	DNA-directed RNA polymerases III 12.5 kDa polypeptide (EC 2.7.7.6) (RNA polymerase III C11 subunit) (HsC11p) (hRPC11) (My010 protein). [Source:Uniprot/SWISSPROT;Acc:Q9Y2Y1]	509.58	85.0449	118.452	-1	0	-2.58301	5.41e-08	0.00130608	0.478003	0.0473501	1
Ssc.30785.1.S1_at	RPL31	ribosomal protein L31; 60S ribosomal protein L31 [Homo sapiens]. [Source:RefSeq;Acc:NM_000993]	128.944	21.5358	32.5084	-1	0	-2.58193	1.22e-08	0.000294839	0.594072	0.00841218	1
Ssc.1852.1.S1_at	TMEM87A	transmembrane protein 87A [Homo sapiens]	2671.38	446.234	582.651	-1	0	-2.58171	4.88e-09	0.000117797	0.384831	0.0441432	1
Ssc.16511.1.A1_at	CACHD1	cache domain containing 1 [Homo sapiens]	925.033	155.422	215.099	-1	0	-2.57332	4.17e-08	0.00100706	0.468814	0.0455517	1
Ssc.8594.1.A1_at	BLNK	B-cell linker; B cell linker protein [Homo sapiens]. [Source:RefSeq;Acc:NM_013314]	435.611	73.3184	227.233	-1	0	-2.57079	1.37e-07	0.00330566	1.63192	2.56e-05	0.616568
Ssc.7586.1.S1_at	BZW1	basic leucine zipper and W2 domains 1; basic leucine-zipper protein BZAP45 [Homo sapiens]. [Source:RefSeq;Acc:NM_014670]	191.704	32.267	47.0029	-1	0	-2.57075	1.21e-06	0.0292589	0.542691	0.0890684	1
Ssc.12091.1.A1_at	SMARCA1	Possible global transcription activator SNF2L1. [Source:Uniprot/SWISSPROT;Acc:P28370]	574.735	96.8104	75.6631	-1	0	-2.56966	1.55e-06	0.0374472	-0.355571	0.257984	1
Ssc.27680.1.S1_at	GRIA1	Glutamate receptor 1 precursor (GluR-1) (GluR-A) (GluR-K1) (Glutamate receptor ionotropic, AMPA 1). [Source:Uniprot/SWISSPROT;Acc:P42261]	148.504	25.0332	26.1446	-1	0	-2.56858	3.27e-07	0.00789619	0.062669	0.809689	1
Ssc.8541.1.A1_at	STAG2	Cohesin subunit SA-2 (Stromal antigen 2) (SCC3 homolog 2). [Source:Uniprot/SWISSPROT;Acc:Q8N3U4]	326.95	55.2479	35.1697	-1	0	-2.56508	7.42e-07	0.0179039	-0.651589	0.0379712	1
Ssc.8117.1.A1_at	PADI2	Protein-arginine deiminase type II (EC 3.5.3.15) (Peptidylarginine deiminase II) (PAD-H19). [Source:Uniprot/SWISSPROT;Acc:Q9Y2J8]	64.7912	10.9815	20.4055	-1	0	-2.56072	1.3e-06	0.0313576	0.893882	0.0109613	1
Ssc.21139.2.S1_at	CLIC5	Chloride intracellular channel protein 5. [Source:Uniprot/SWISSPROT;Acc:Q9NZA1]	217.398	36.866	44.2199	-1	0	-2.55998	1.3e-07	0.00314161	0.262406	0.280234	1
Ssc.6507.1.S1_a_at	NELL1	Protein kinase C-binding protein NELL1 precursor (NEL-like protein 1) (Nel-related protein 1). [Source:Uniprot/SWISSPROT;Acc:Q92832]	735.603	124.937	100.4	-1	0	-2.55773	1.93e-07	0.00464591	-0.315436	0.215638	1
Ssc.4037.1.A1_at	SIN3A	Paired amphipathic helix protein Sin3a. [Source:Uniprot/SWISSPROT;Acc:Q96ST3]	198.482	33.7895	34.151	-1	0	-2.55436	2.05e-07	0.00494345	0.0153529	0.950355	1
Ssc.29108.1.S1_at	CBFB	Core-binding factor, beta subunit (CBF-beta) (Polyomavirus enhancer binding protein 2 beta subunit) (PEBP2-beta) (PEA2-beta) (SL3-3 enhancer factor 1 beta subunit) (SL3/AKV core-binding factor beta subunit). [Source:Uniprot/SWISSPROT;Acc:Q13951]	1701.39	289.951	243.021	-1	0	-2.55284	9.76e-08	0.0023553	-0.254724	0.279482	1
Ssc.9729.1.S1_at	TMEM167B	protein x 013 (AD-020), mRNA [Source:RefSeq_dna;Acc:NM_020141]	724.391	123.728	295.198	-1	0	-2.5496	1.97e-07	0.00474626	1.25451	0.000300614	1
Ssc.25054.1.S1_at	SLC22A15	solute carrier family 22 (organic cation transporter), member 15; fly-like putative organic ion transporter 1 [Homo sapiens]. [Source:RefSeq;Acc:NM_018420]	163.347	27.9028	25.8146	-1	0	-2.54946	8.11e-10	1.96e-05	-0.112222	0.441281	1
Ssc.8151.1.A1_at	CLINT1	clathrin interactor 1 [Homo sapiens]	4646.45	793.932	818.564	-1	0	-2.54904	5.99e-09	0.000144456	0.0440798	0.800331	1
Ssc.9371.1.A1_at	LZTFL1	leucine zipper transcription factor-like 1 [Homo sapiens]. [Source:RefSeq;Acc:NM_020347]	203.675	34.9826	110.746	-1	0	-2.54156	1.07e-07	0.00258854	1.66254	1.56e-05	0.377519
Ssc.26671.1.A1_at	GALNT3	UDP-N-acetyl-alpha-D-galactosamine:polypeptide N-acetylgalactosaminyltransferase 3 (GalNAc-T3) [Homo sapiens]	287.992	50.0378	70.8348	-1	0	-2.52494	1.16e-06	0.0280221	0.50144	0.105695	1
Ssc.22374.2.S1_a_at	RBM15	Putative RNA-binding protein 15 (RNA binding motif protein 15) (One- twenty two protein). [Source:Uniprot/SWISSPROT;Acc:Q96T37]	645.033	112.128	130.78	-1	0	-2.52423	4.94e-09	0.000119238	0.222004	0.206892	1
Ssc.18844.1.S1_at	PARD6G	Partitioning defective-6 homolog gamma (PAR-6 gamma) (PAR6D). [Source:Uniprot/SWISSPROT;Acc:Q9BYG4]	530.182	92.2762	135.391	-1	0	-2.52246	1.09e-07	0.00263493	0.553098	0.0313147	1
Ssc.5471.1.A1_at	PRDM6	PR-domain zinc finger protein 6 (Fragment). [Source:Uniprot/SWISSPROT;Acc:Q9NQX0]	416.429	72.5199	77.558	-1	0	-2.52162	1.27e-07	0.00307451	0.0968974	0.677675	1
Ssc.29568.2.A1_at	TYMP	Thymidine phosphorylase precursor (EC 2.4.2.4) (TdRPase) (TP) (Platelet-derived endothelial cell growth factor) (PD-ECGF) (Gliostatin). [Source:Uniprot/SWISSPROT;Acc:P19971]	239.651	41.7616	42.6184	-1	0	-2.52069	5.97e-07	0.0143929	0.0293002	0.913916	1
Ssc.12918.2.A1_at	NMI	N-myc-interactor (Nmi) (N-myc and STAT interactor). [Source:Uniprot/SWISSPROT;Acc:Q13287]	479.235	83.662	92.2447	-1	0	-2.51809	9.68e-08	0.00233627	0.140893	0.536085	1
Ssc.5578.1.S1_at	FN3KRP	fructosamine 3 kinase related protein [Homo sapiens]	345.598	60.4392	72.5927	-1	0	-2.51554	1.05e-06	0.0254213	0.264338	0.365889	1
Ssc.18472.1.S1_at	ZNF629	zinc finger protein 629 [Homo sapiens]	143.328	25.1415	19.4097	-1	0	-2.51118	6.34e-07	0.0152937	-0.373295	0.187807	1
Ssc.5136.2.S1_a_at	IFT20	intraflagellar transport protein IFT20 [Homo sapiens]. [Source:RefSeq;Acc:NM_174887]	334.269	58.6458	109.856	-1	0	-2.51091	7.05e-07	0.017006	0.905516	0.00639496	1
Ssc.12478.1.S1_at	PIH1D1	PIH1 domain containing 1 [Homo sapiens]	321.757	56.5312	77.2476	-1	0	-2.50885	1.06e-06	0.0254535	0.450444	0.135762	1
Ssc.30463.1.A1_at	TFCP2	transcription factor CP2 [Homo sapiens]	885.043	155.679	190.525	-1	0	-2.50717	9.3e-09	0.000224249	0.291408	0.123768	1
Ssc.2505.2.S1_at	AKAP11	A-kinase anchor protein 11 (Protein kinase A anchoring protein 11) (PRKA11) (A kinase anchor protein 220 kDa) (AKAP 220) (hAKAP220). [Source:Uniprot/SWISSPROT;Acc:Q9UKA4]	645.988	113.68	208.12	-1	0	-2.50653	1.67e-09	4.04e-05	0.87243	0.000113941	1
Ssc.24196.1.S1_at	IKZF5	zinc finger protein, subfamily 1A, 5; zinc finger transcription factor Pegasus; zinc finger protein, subfamily 1A, 5 (Pegasus) [Homo sapiens]. [Source:RefSeq;Acc:NM_022466]	219.371	38.6716	86.921	-1	0	-2.50403	1.2e-07	0.00290196	1.16843	0.00031046	1
Ssc.26878.1.S1_at	KIAA0494	KIAA0494 [Homo sapiens]	413.147	72.8379	56.7697	-1	0	-2.5039	1.96e-06	0.0473459	-0.359568	0.252267	1
Ssc.19248.1.S1_at	COG2	Conserved oligomeric Golgi complex component 2 (Low density lipoprotein receptor defect C-complementing protein). [Source:Uniprot/SWISSPROT;Acc:Q14746]	109.998	19.4033	19.4559	-1	0	-2.5031	1.45e-08	0.00035	0.00390482	0.983266	1
Ssc.12641.1.S1_at	NKIRAS1	kappa B-ras 1; I-kappa-B-interacting Ras-like protein 1; NFKB inhibitor interacting Ras-like protein 1 [Homo sapiens]. [Source:RefSeq;Acc:NM_020345]	295.207	52.2109	117.528	-1	0	-2.4993	6.13e-07	0.0147799	1.17059	0.00104286	1
Ssc.27942.1.A1_at	AHCTF1P	AT hook containing transcription factor 1 pseudogene 1 [ Homo sapiens ]	413.571	73.1562	36.8937	-1	0	-2.49908	4.7e-07	0.0113475	-0.987604	0.00279996	1
Ssc.9521.1.A1_at	KIAA0355	KIAA0355 [Homo sapiens]	304.702	54.0779	89.2439	-1	0	-2.49429	1.35e-08	0.000326618	0.722715	0.00213685	1
Ssc.31183.1.S1_at	ACPL2	acid phosphatase-like 2 [Homo sapiens]. [Source:RefSeq;Acc:NM_152282]	128.214	22.7586	21.3203	-1	0	-2.49407	1.45e-08	0.000349424	-0.0941804	0.613797	1
Ssc.1801.1.A1_at	FNBP1	formin-binding protein 17 [Homo sapiens]. [Source:RefSeq;Acc:NM_015033]	525.018	93.2646	50.0583	-1	0	-2.49297	1e-06	0.0241554	-0.897719	0.00794225	1
Ssc.26400.1.S1_at	AP4E1	adaptor-related protein complex 4, epsilon 1 subunit [Homo sapiens]	168.349	29.9289	54.1115	-1	0	-2.49184	5.54e-07	0.0133626	0.854394	0.00744136	1
Ssc.2801.1.S1_at	RALGPS2	Ral GEF with PH domain and SH3 binding motif 2; Ral-A exchange factor RalGPS2 [Homo sapiens]. [Source:RefSeq;Acc:NM_018037]	186.046	33.1023	10.6762	-1	0	-2.49065	1.78e-06	0.0428549	-1.63253	0.000180614	1
Ssc.14047.1.A1_at	KIAA1217	KIAA1217 [Homo sapiens]	520.989	92.8412	93.4846	-1	0	-2.48842	2.31e-09	5.58e-05	0.00996399	0.948756	1
Ssc.11727.1.A1_at	FAM178A	family with sequence similarity 178, member A [ Homo sapiens ]	402.932	72.2799	78.8662	-1	0	-2.47887	1.49e-07	0.00360237	0.125814	0.589985	1
Ssc.4521.1.S1_at	PRPS2	Ribose-phosphate pyrophosphokinase II (EC 2.7.6.1) (Phosphoribosyl pyrophosphate synthetase II) (PRS-II) (PPRibP). [Source:Uniprot/SWISSPROT;Acc:P11908]	212.431	38.1956	22.4064	-1	0	-2.47552	1.6e-08	0.000386848	-0.769498	0.00147518	1
Ssc.14360.1.A1_at	PBX1	pre-B-cell leukemia homeobox 1 [Homo sapiens]	378.594	68.0767	83.1119	-1	0	-2.47542	6.22e-07	0.015015	0.287894	0.294307	1
Ssc.1388.1.S1_at	NUDT2	Bis(5-nucleosyl)-tetraphosphatase [Asymmetrical] (EC 3.6.1.17) (Diadenosine 5,5-P1,P4-tetraphosphate asymmetrical hydrolase) (Diadenosine tetraphosphatase) (Ap4A hydrolase) (Ap4AASE). [Source:Uniprot/SWISSPROT;Acc:P50583]	543.12	97.6683	125.719	-1	0	-2.47531	1.31e-08	0.000316895	0.364241	0.0662063	1
Ssc.5700.1.S1_at	SH3PXD2A	SH3 and PX domains 2A [Homo sapiens]	763.066	137.366	212.547	-1	0	-2.47378	1.4e-06	0.0336668	0.629753	0.0487706	1
Ssc.14376.1.A1_at	SSX2IP	synovial sarcoma, X breakpoint 2 interacting protein; afadin- and alpha-actinin-binding protein [Homo sapiens]. [Source:RefSeq;Acc:NM_014021]	164.103	29.6048	36.9953	-1	0	-2.4707	7.76e-07	0.0187105	0.321513	0.253589	1
Ssc.8865.1.A1_at	DUSP6	Dual specificity protein phosphatase 6 (EC 3.1.3.48) (EC 3.1.3.16) (Mitogen-activated protein kinase phosphatase 3) (MAP kinase phosphatase 3) (MKP-3) (Dual specificity protein phosphatase PYST1). [Source:Uniprot/SWISSPROT;Acc:Q16828]	2011.96	363.026	395.865	-1	0	-2.47045	3.81e-08	0.000919097	0.124935	0.539762	1
Ssc.30692.1.A1_at	RHOU	ras homolog gene family, member U; Ryu GTPase; Wnt-1 responsive Cdc42 homolog; 2310026M05Rik; GTP-binding protein like 1; CDC42-like GTPase [Homo sapiens]. [Source:RefSeq;Acc:NM_021205]	595.541	107.592	57.4715	-1	0	-2.46863	7.26e-07	0.0175242	-0.904651	0.00592159	1
Ssc.19276.2.A1_at	KCNH1	Potassium voltage-gated channel subfamily H member 1 (Voltage-gated potassium channel subunit Kv10.1) (Ether-a-go-go potassium channel 1) (hEAG1) (h-eag). [Source:Uniprot/SWISSPROT;Acc:O95259]	535.006	96.715	44.441	-1	0	-2.46774	2.27e-07	0.00548706	-1.12185	0.000621066	1
Ssc.10636.1.A1_at	C7orf63	chromosome 7 open reading frame 63 [Homo sapiens]	419.018	75.7713	42.7433	-1	0	-2.46729	4.41e-08	0.00106442	-0.825952	0.00175245	1
Ssc.757.1.S1_at	SCAMP1	Secretory carrier-associated membrane protein 1 (Secretory carrier membrane protein 1). [Source:Uniprot/SWISSPROT;Acc:O15126]	1774.47	321.916	523.367	-1	0	-2.46263	3.52e-10	8.5e-06	0.701136	0.000175509	1
Ssc.8901.1.A1_at	FAM57A	protein FAM57A-like	651.779	118.266	67.1238	-1	0	-2.46234	1.27e-07	0.00306832	-0.81714	0.00370942	1
Ssc.7279.1.A1_at	BRD8	bromodomain containing 8 isoform 1; skeletal muscle abundant protein; thyroid hormone receptor coactivating protein [Homo sapiens]. [Source:RefSeq;Acc:NM_006696]	662.15	120.849	138.362	-1	0	-2.45396	1.08e-07	0.00259646	0.195242	0.388131	1
Ssc.24577.1.S1_at	ABHD10	abhydrolase domain containing 10 [Source:RefSeq_peptide;Acc:NP_060864]	382.21	70.0939	104.558	-1	0	-2.447	1.23e-07	0.00297688	0.576946	0.023853	1
Ssc.17415.1.A1_at	PHACTR2	Phosphatase and actin regulator 2. [Source:Uniprot/SWISSPROT;Acc:O75167]	659.778	121.088	228.404	-1	0	-2.44593	7.46e-08	0.00179908	0.915536	0.00114892	1
Ssc.4759.1.S1_at	NFKBIA	NF-kappaB inhibitor alpha (Major histocompatibility complex enhancer- binding protein MAD3) (I-kappa-B-alpha) (IkappaBalpha) (IKB-alpha). [Source:Uniprot/SWISSPROT;Acc:P25963]	566.727	104.307	165.141	-1	0	-2.44182	7.61e-07	0.0183625	0.66286	0.0288731	1
Ssc.24449.1.S1_at	ORC2L	Origin recognition complex subunit 2. [Source:Uniprot/SWISSPROT;Acc:Q13416]	304.071	55.9859	66.7293	-1	0	-2.44127	3.72e-08	0.000896889	0.253257	0.220048	1
Ssc.24520.1.A1_at	CWF19L2	CWF19-like 2, cell cycle control [Homo sapiens]. [Source:RefSeq;Acc:NM_152434]	381.501	70.3556	60.4508	-1	0	-2.43895	4.88e-08	0.00117637	-0.218903	0.296577	1
Ssc.27162.1.S1_at	CNOT7	CCR4-NOT transcription complex subunit 7 (CCR4-associated factor 1) (CAF1) (BTG1 binding factor 1). [Source:Uniprot/SWISSPROT;Acc:Q9UIV1]	1364.71	251.974	442.68	-1	0	-2.43724	4.53e-10	1.09e-05	0.81299	5.64e-05	1
Ssc.3426.1.A1_at	MAPK6	Mitogen-activated protein kinase 6 (EC 2.7.1.37) (Extracellular signal-regulated kinase 3) (ERK-3) (MAP kinase isoform p97) (p97- MAPK). [Source:Uniprot/SWISSPROT;Acc:Q16659]	2049.13	379.006	490.47	-1	0	-2.43472	1.23e-10	2.96e-06	0.371942	0.00704693	1
Ssc.25690.1.S1_at	HCRTR2	Orexin receptor type 2 (Ox2r) (Hypocretin receptor type 2). [Source:Uniprot/SWISSPROT;Acc:O43614]	366.942	68.0691	95.02	-1	0	-2.43048	8.69e-07	0.0209518	0.481232	0.0976211	1
Ssc.30052.1.A1_at	ZNF613	zinc finger protein 613 [Homo sapiens]. [Source:RefSeq;Acc:NM_024840]	263.679	48.9158	44.3604	-1	0	-2.43041	7.92e-08	0.00191097	-0.14103	0.513204	1
Ssc.27571.1.S1_at	CHRAC1	Chromatin accessibility complex protein 1 (CHRAC-1) (CHRAC-15) (HuCHRAC15) (DNA polymerase epsilon subunit p15). [Source:Uniprot/SWISSPROT;Acc:Q9NRG0]	543.883	101.279	150.753	-1	0	-2.42496	1.3e-08	0.000312595	0.57385	0.00740083	1
Ssc.14415.1.A1_at	DTX3L	B-lymphoma- and BAL-associated protein (Rhysin 2) (Rhysin2). [Source:Uniprot/SWISSPROT;Acc:Q8TDB6]	937.181	174.693	62.1307	-1	0	-2.42351	3.58e-07	0.0086343	-1.49144	7.78e-05	1
Ssc.5782.1.A1_a_at	PUM2	Pumilio homolog 2 (Pumilio2). [Source:Uniprot/SWISSPROT;Acc:Q8TB72]	1244.8	232.087	417.922	-1	0	-2.42318	3.61e-07	0.00870362	0.848566	0.0050782	1
Ssc.3112.1.A1_at	COBL	cordon-bleu homolog [Homo sapiens]. [Source:RefSeq;Acc:NM_015198]	2538.82	473.645	375.404	-1	0	-2.42228	5.53e-07	0.0133331	-0.335363	0.211562	1
Ssc.17560.1.S1_at	GPR177	putative NFkB activating protein 373 isoform 2 [Homo sapiens]. [Source:RefSeq;Acc:NM_001002292]	5183.98	967.211	1792.97	-1	0	-2.42216	9.14e-10	2.21e-05	0.890449	4.33e-05	1
Ssc.16377.2.A1_at	GSTA3	Glutathione S-transferase A3-3 (EC 2.5.1.18) (GST class-alpha). [Source:Uniprot/SWISSPROT;Acc:Q16772]	342.419	64.017	16.7103	-1	0	-2.41924	7.62e-07	0.018387	-1.93771	1.49e-05	0.358985
Ssc.30611.1.A1_at	NKTR	NK-tumor recognition protein (Natural-killer cells cyclophilin-related protein) (NK-TR protein). [Source:Uniprot/SWISSPROT;Acc:P30414]	132.404	24.9356	27.1943	-1	0	-2.40867	2.14e-07	0.00516339	0.1251	0.594687	1
Ssc.13585.1.S3_at	NLN	Neurolysin, mitochondrial precursor (EC 3.4.24.16) (Neurotensin endopeptidase) (Mitochondrial oligopeptidase M) (Microsomal endopeptidase) (MEP). [Source:Uniprot/SWISSPROT;Acc:Q9BYT8]	377.138	71.7299	148.893	-1	0	-2.39445	8.8e-08	0.00212209	1.05363	0.00038595	1
Ssc.28098.1.A1_at	PAIP1	Polyadenylate-binding protein-interacting protein 1 (Poly(A) binding protein-interacting protein 1) (PABP-interacting protein 1) (PAIP-1). [Source:Uniprot/SWISSPROT;Acc:Q9H074]	578.187	109.987	180.422	-1	0	-2.3942	5.87e-08	0.0014172	0.714038	0.00448876	1
Ssc.907.1.A1_at	P2RY5	P2Y purinoceptor 5 (P2Y5) (Purinergic receptor 5) (RB intron encoded G-protein coupled receptor). [Source:Uniprot/SWISSPROT;Acc:P43657]	491.301	94.5749	193.706	-1	0	-2.37708	1.51e-08	0.000365324	1.03434	0.000104011	1
Ssc.21858.1.A1_at	HSDL1	steroid dehydrogenase-like [Homo sapiens]. [Source:RefSeq;Acc:NM_031463]	332.724	64.8519	56.5373	-1	0	-2.35911	9.46e-07	0.0228292	-0.197945	0.462361	1
Ssc.30475.1.A1_at	PIGB	phosphatidylinositol glycan, class B [Homo sapiens]. [Source:RefSeq;Acc:NM_004855]	265.573	51.8123	65.3394	-1	0	-2.35774	5e-07	0.0120652	0.334658	0.196889	1
Ssc.7445.1.A1_at	RNF20	ring finger protein 20; homolog of S. cerevisiae BRE1 [Homo sapiens]. [Source:RefSeq;Acc:NM_019592]	161.202	31.5156	66.49	-1	0	-2.35473	1.06e-06	0.0255956	1.07707	0.00183004	1
Ssc.24238.1.S1_s_at	RECQL5	ATP-dependent DNA helicase Q5 (RecQ protein-like 5) (RecQ5). [Source:Uniprot/SWISSPROT;Acc:O94762]	1815.64	354.998	641.038	-1	0	-2.3546	1.65e-07	0.00397898	0.8526	0.00249003	1
Ssc.7474.1.A1_at	TMEM159	promethin [Homo sapiens]. [Source:RefSeq;Acc:NM_020422]	288.728	56.5375	56.7831	-1	0	-2.35243	2.3e-07	0.00555485	0.0062521	0.978289	1
Ssc.19406.1.S1_at	RBM34	RNA binding motif protein 34 [Homo sapiens]	634.586	124.638	168.539	-1	0	-2.34808	7.19e-09	0.000173475	0.435342	0.0199367	1
Ssc.30998.1.A1_at	RCBTB2	RCC1-like G exchanging factor RLG [Homo sapiens]. [Source:RefSeq;Acc:NM_001268]	561.176	110.221	199.228	-1	0	-2.34805	8.14e-08	0.00196431	0.854014	0.00149775	1
Ssc.6425.2.S1_at	ABCC5	Multidrug resistance-associated protein 5 (Multi-specific organic anion tranporter-C) (MOAT-C) (pABC11) (SMRP). [Source:Uniprot/SWISSPROT;Acc:O15440]	104.441	20.5554	21.419	-1	0	-2.3451	1.64e-06	0.0395704	0.0593731	0.83203	1
Ssc.13832.1.S1_at	AGL	Glycogen debranching enzyme (Glycogen debrancher) [Includes: 4-alpha- glucanotransferase (EC 2.4.1.25) (Oligo-1,4-1,4-glucantransferase); Amylo-alpha-1,6-glucosidase (EC 3.2.1.33) (Amylo-1,6-glucosidase) (Dextrin 6-alpha-D-glucosidase)]. [Source:Uniprot/S	287.968	57.1098	58.7872	-1	0	-2.3341	1.6e-08	0.000386378	0.0417641	0.811925	1
Ssc.4921.1.S1_a_at	RAPGEF5	Rap guanine nucleotide exchange factor 5 (Guanine nucleotide exchange factor for Rap1) (Related to Epac) (Repac) (M-Ras-regulated Rap GEF) (MR-GEF). [Source:Uniprot/SWISSPROT;Acc:Q92565]	146.155	29.0072	100.816	-1	1	-2.33301	6.27e-10	1.51e-05	1.79723	2.42e-08	0.000584535
Ssc.28921.1.S1_at	MAGI3	membrane-associated guanylate kinase-related 3 [Homo sapiens]. [Source:RefSeq;Acc:NM_020965]	376.773	74.9241	91.1076	-1	0	-2.33019	2.42e-07	0.00583588	0.282142	0.233424	1
Ssc.12273.1.A1_at	GSTM3	Glutathione S-transferase Mu 3 (EC 2.5.1.18) (GSTM3-3) (GST class-mu 3) (hGSTM3-3). [Source:Uniprot/SWISSPROT;Acc:P21266]	3755.19	746.827	249.113	-1	0	-2.33004	5.63e-08	0.00135775	-1.58397	6.08e-06	0.146783
Ssc.26771.1.S1_at	RNF135	ring finger protein 135 isoform 1 [Homo sapiens]. [Source:RefSeq;Acc:NM_032322]	125.387	24.9497	40.2296	-1	0	-2.3293	2.53e-07	0.00609861	0.689236	0.0109022	1
Ssc.1012.2.S1_at	ZNF277	Zinc finger protein 277. [Source:Uniprot/SWISSPROT;Acc:Q9NRM2]	188.934	37.5995	38.4149	-1	0	-2.3291	2.02e-08	0.000488287	0.030953	0.862764	1
Ssc.9116.1.A1_at	SLC39A2	Zinc transporter ZIP2 (Eti-1) (6A1) (hZIP2). [Source:Uniprot/SWISSPROT;Acc:Q9NP94]	5821.03	1159.45	319.279	-1	0	-2.32784	2.61e-07	0.0063017	-1.86055	5.57e-06	0.134327
Ssc.17312.1.A1_at	Q7Z7L8	chromosome 11 open reading frame 96 [ Homo sapiens ]	9081.72	1810.66	1289.08	-1	0	-2.32645	7.11e-08	0.001716	-0.490181	0.0309689	1
Ssc.1747.1.S1_at	FAM160B2	retinoic acid induced 16 [Homo sapiens]. [Source:RefSeq;Acc:NM_022749]	135.519	27.0729	20.4128	-1	0	-2.32357	1.66e-07	0.00400332	-0.407373	0.0848123	1
Ssc.7727.1.S1_at	STRBP	spermatid perinuclear RNA-binding protein [Homo sapiens]. [Source:RefSeq;Acc:NM_018387]	600.872	120.076	163.953	-1	0	-2.32311	6.24e-07	0.0150464	0.449334	0.0946021	1
Ssc.10308.1.A1_at	PCMTD1	protein-L-isoaspartate (D-aspartate) O-methyltransferase domain containing 1 [Homo sapiens]	1818.26	364.427	880.765	-1	0	-2.31886	2.89e-08	0.000697152	1.27313	2.37e-05	0.572599
Ssc.6559.1.S1_at	RPA2	Replication protein A 32 kDa subunit (RP-A) (RF-A) (Replication factor-A protein 2). [Source:Uniprot/SWISSPROT;Acc:P15927]	287.708	57.726	107.412	-1	0	-2.31731	1.12e-07	0.0027089	0.895864	0.00121837	1
Ssc.7998.1.S1_at	FXR1	Fragile X mental retardation syndrome related protein 1. [Source:Uniprot/SWISSPROT;Acc:P51114]	401.612	81.0006	104.507	-1	0	-2.3098	5.98e-07	0.0144267	0.36759	0.158672	1
Ssc.1725.1.S1_at	SLC25A12	Calcium-binding mitochondrial carrier protein Aralar1 (Mitochondrial aspartate glutamate carrier 1) (Solute carrier family 25, member 12). [Source:Uniprot/SWISSPROT;Acc:O75746]	361.812	72.9765	65.0387	-1	0	-2.30974	5.61e-07	0.0135241	-0.166134	0.505324	1
Ssc.1554.1.S1_at	ZNF395	F-box only protein 16. [Source:Uniprot/SWISSPROT;Acc:Q8IX29]	680.493	137.705	155.177	-1	0	-2.305	3.64e-08	0.000877062	0.172338	0.367556	1
Ssc.6119.1.A1_at	RAB18	Ras-related protein Rab-18. [Source:Uniprot/SWISSPROT;Acc:Q9NP72]	729.502	148.111	286.74	-1	0	-2.30023	5.82e-07	0.0140392	0.953064	0.00236117	1
Ssc.14281.1.A1_at	C10orf26	chromosome 10 open reading frame 26	779.211	158.475	200.262	-1	0	-2.29776	5.02e-08	0.00121057	0.337631	0.10147	1
Ssc.21431.1.S1_at	RNF113A	Zinc finger protein 183. [Source:Uniprot/SWISSPROT;Acc:O15541]	251.8	51.2283	72.729	-1	0	-2.29726	2.55e-08	0.000616133	0.505589	0.0156924	1
Ssc.24239.1.S1_at	FAM107B	family with sequence similarity 107, member B [Homo sapiens]	574.284	116.907	76.0277	-1	0	-2.2964	1.63e-06	0.0393464	-0.620767	0.0409912	1
Ssc.12367.1.A1_at	MUC4	mucin 4 isoform d [Homo sapiens]. [Source:RefSeq;Acc:NM_004532]	1436.9	293.34	158.043	-1	0	-2.29232	1.96e-06	0.0472521	-0.89226	0.00756101	1
Ssc.5056.1.A1_at	MYO19	myosin head domain containing 1 [Homo sapiens]. [Source:RefSeq;Acc:NM_025109]	228.763	46.8809	50.1432	-1	0	-2.28678	1.21e-06	0.0291606	0.0970517	0.714272	1
Ssc.6162.1.A1_at	FAM162B	C6orf189 protein (Fragment). [Source:Uniprot/SPTREMBL;Acc:Q8IXW8]	1163.53	238.458	179.097	-1	0	-2.2867	9.16e-07	0.0221051	-0.41299	0.128692	1
Ssc.13880.1.A2_at	PNN	pinin, desmosome associated protein [Homo sapiens]. [Source:RefSeq;Acc:NM_002687]	530.583	108.749	154.669	-1	0	-2.28657	3.67e-08	0.000885478	0.50818	0.0178484	1
Ssc.17615.1.S1_at	NME7	Nucleoside diphosphate kinase 7 (EC 2.7.4.6) (NDK 7) (NDP kinase 7) (nm23-H7). [Source:Uniprot/SWISSPROT;Acc:Q9Y5B8]	1694.73	350.176	142.789	-1	0	-2.2749	1.59e-06	0.038301	-1.2942	0.000506554	1
Ssc.12780.1.S1_at	SQRDL	Sulfide:quinone oxidoreductase, mitochondrial precursor (EC 1.-.-.-) (CGI-44). [Source:Uniprot/SWISSPROT;Acc:Q9Y6N5]	1204.91	249.043	216.554	-1	0	-2.27446	9.26e-07	0.0223454	-0.201671	0.437065	1
Ssc.22298.1.A1_at	SULF2	Extracellular sulfatase Sulf-2 precursor (EC 3.1.6.-) (HSulf-2). [Source:Uniprot/SWISSPROT;Acc:Q8IWU5]	520.074	107.83	108.144	-1	0	-2.26996	9.64e-07	0.0232598	0.0041885	0.986959	1
Ssc.30686.1.S1_at	LRRC7	LAP1 protein (Densin-180). [Source:Uniprot/SWISSPROT;Acc:Q96NW7]	209.658	43.4882	46.9774	-1	0	-2.26934	2.34e-07	0.00563354	0.11134	0.618017	1
Ssc.16962.1.S1_at	NIPBL	delangin isoform A; Nipped-B-like; IDN3 protein [Homo sapiens]. [Source:RefSeq;Acc:NM_133433]	864.347	179.334	234.628	-1	0	-2.26896	1.23e-08	0.00029787	0.387726	0.0364597	1
Ssc.1423.1.A1_at	TXLNA	Alpha-taxilin. [Source:Uniprot/SWISSPROT;Acc:P40222]	272.965	56.7015	73.1421	-1	0	-2.26726	3.4e-07	0.00820896	0.367316	0.131498	1
Ssc.13549.1.A1_at	STARD3NL	MLN64 N-terminal domain homolog (STARD3 N-terminal like protein) (UNQ855/PRO1864). [Source:Uniprot/SWISSPROT;Acc:O95772]	978.033	203.326	320.981	-1	0	-2.26609	1.99e-09	4.8e-05	0.65869	0.000551736	1
Ssc.8829.1.A1_at	C5orf53	chromosome 5 open reading frame 53 [Homo sapiens]	130.93	27.2908	65.1838	-1	0	-2.26231	3.68e-08	0.000887605	1.2561	2.65e-05	0.64001
Ssc.30984.1.A1_at	KDM3B	lysine (K)-specific demethylase 3B [Homo sapiens]	281.796	58.7709	54.0962	-1	0	-2.26148	1.53e-06	0.036865	-0.119573	0.656642	1
Ssc.3258.1.S1_at	PSMD9	26S proteasome non-ATPase regulatory subunit 9 (26S proteasome regulatory subunit p27). [Source:Uniprot/SWISSPROT;Acc:O00233]	570.591	119.584	108.823	-1	0	-2.25443	8.27e-08	0.00199494	-0.136033	0.498699	1
Ssc.5048.1.S1_at	BRD7	bromodomain containing 7; bromodomain protein; bromodomain-containing 7 [Homo sapiens]. [Source:RefSeq;Acc:NM_013263]	483.749	101.452	166.136	-1	0	-2.25346	7.26e-09	0.000175033	0.711558	0.000755489	1
Ssc.6615.1.S1_at	CAPN5	Calpain 5 (EC 3.4.22.-) (nCL-3) (htra-3). [Source:Uniprot/SWISSPROT;Acc:O15484]	327.889	68.773	57.0645	-1	0	-2.25329	3.63e-07	0.00874922	-0.269249	0.257266	1
Ssc.10698.1.S1_at	SDCCAG10	serologically defined colon cancer antigen 10 [Homo sapiens]. [Source:RefSeq;Acc:NM_005869]	255.116	53.5835	106.112	-1	0	-2.25129	6.11e-09	0.00014737	0.985731	4.63e-05	1
Ssc.4469.1.A1_at	FOXN3	forkhead box N3 [Homo sapiens]	495.856	104.632	131.762	-1	0	-2.24459	7.32e-08	0.00176512	0.332602	0.110332	1
Ssc.15239.1.S1_at	DBT	dihydrolipoamide branched chain transacylase E2 [Homo sapiens]	108.91	23.0023	34.8236	-1	0	-2.24328	1.49e-07	0.00358278	0.598288	0.0142633	1
Ssc.7048.1.A1_at	FUNDC1	FUN14 domain containing 1 [Homo sapiens]. [Source:RefSeq;Acc:NM_173794]	4946.16	1045.44	1041.62	-1	0	-2.2422	3.12e-07	0.00753601	-0.00528243	0.981334	1
Ssc.10023.1.A1_at	SLC12A8	14-3-3 protein tau (14-3-3 protein theta) (14-3-3 protein T-cell) (HS1 protein). [Source:Uniprot/SWISSPROT;Acc:P27348]	323.96	68.4849	88.1942	-1	0	-2.24196	4.07e-07	0.00980661	0.364898	0.136148	1
Ssc.15046.1.A1_at	NCOA7	nuclear receptor coactivator 7; estrogen receptor associated protein 140 kDa [Homo sapiens]. [Source:RefSeq;Acc:NM_181782]	722.57	152.925	151.293	-1	0	-2.24032	5.24e-09	0.000126355	-0.0154797	0.918356	1
Ssc.30743.1.S1_at	PHLDB2	pleckstrin homology-like domain, family B, member 2; LL5 beta [Homo sapiens]. [Source:RefSeq;Acc:NM_145753]	438.49	92.9299	77.673	-1	0	-2.23833	4.98e-09	0.000120064	-0.258731	0.106079	1
Ssc.18454.1.A1_at	TLE1	Transducin-like enhancer protein 1 (ESG1). [Source:Uniprot/SWISSPROT;Acc:Q04724]	563.646	119.534	166.178	-1	0	-2.23737	1.65e-07	0.00399148	0.475312	0.0424864	1
Ssc.12633.1.S1_at	PTPN14	IGF-II mRNA-binding protein 2 [Homo sapiens]. [Source:RefSeq;Acc:NM_006548]	267.053	56.6766	105.288	-1	0	-2.2363	1.17e-08	0.000281759	0.893514	0.000171519	1
Ssc.18658.1.A1_at	MNT	MAX binding protein [Homo sapiens]	668.931	142.303	200.943	-1	0	-2.2329	1.21e-06	0.0292514	0.497822	0.0746221	1
Ssc.11627.1.A1_at	RBM23	RNA-binding region containing protein 4 (Splicing factor SF2) (PP239). [Source:Uniprot/SWISSPROT;Acc:Q86U06]	222.523	47.4025	81.2334	-1	0	-2.23092	4.85e-08	0.00116994	0.777109	0.00141729	1
Ssc.19540.1.S1_at	TPPP3	Protein CGI-38. [Source:Uniprot/SWISSPROT;Acc:Q9BW30]	435.818	93.0028	87.5748	-1	0	-2.22838	8.26e-07	0.019919	-0.0867574	0.726827	1
Ssc.16979.1.S1_a_at	PER1	Period circadian protein 1 (Circadian pacemaker protein Rigui) (hPER). [Source:Uniprot/SWISSPROT;Acc:O15534]	623.707	133.301	138.119	-1	0	-2.22618	5.8e-08	0.00139862	0.0512304	0.787369	1
Ssc.3619.1.S1_at	CLOCK	Circadian locomoter output cycles kaput protein (hCLOCK). [Source:Uniprot/SWISSPROT;Acc:O15516]	306.107	65.4386	142.721	-1	0	-2.22582	7.09e-09	0.00017108	1.12498	1.46e-05	0.351792
Ssc.11363.1.S1_at	MIXL1	Mix-like homeobox protein 1; Mix1 homeobox (Xenopus laevis)-like 1 [Homo sapiens]. [Source:RefSeq;Acc:NM_031944]	198.609	42.4973	51.1634	-1	0	-2.22449	7.42e-07	0.0178963	0.267741	0.28679	1
Ssc.12463.1.A1_at	TRIM16	Tripartite motif protein 16 (Estrogen-responsive B box protein). [Source:Uniprot/SWISSPROT;Acc:O95361]	1170.67	250.797	70.0617	-1	0	-2.22274	1.7e-06	0.0410773	-1.83982	2.33e-05	0.563198
Ssc.6737.1.S1_at	ITGAV	Integrin alpha-V precursor (Vitronectin receptor alpha subunit) (CD51 antigen). [Source:Uniprot/SWISSPROT;Acc:P06756]	1935.59	414.905	889.463	-1	0	-2.22192	6.12e-07	0.0147726	1.10015	0.000692346	1
Ssc.2926.1.S1_at	HMOX2	Heme oxygenase 2 (EC 1.14.99.3) (HO-2). [Source:Uniprot/SWISSPROT;Acc:P30519]	990.449	212.455	284.417	-1	0	-2.22092	6.42e-07	0.0154975	0.42085	0.101541	1
Ssc.12781.1.A2_at	TLR4	Toll-like receptor 4 precursor (hToll). [Source:Uniprot/SWISSPROT;Acc:O00206]	528.772	113.612	422.762	-1	1	-2.21853	8.74e-08	0.00210782	1.89573	1.03e-06	0.0249204
Ssc.29814.1.A1_at	EFHC1	EF-hand domain (C-terminal) containing 1; EF-hand domain containing 1 [Homo sapiens]. [Source:RefSeq;Acc:NM_018100]	291.477	62.6558	50.1603	-1	0	-2.21786	6.4e-08	0.00154435	-0.320904	0.113721	1
Ssc.1097.1.A1_at	IRF2BP2	interferon regulatory factor 2 binding protein 2 [Homo sapiens]. [Source:RefSeq;Acc:NM_182972]	1277.82	275.061	262.624	-1	0	-2.21586	2.75e-07	0.00664104	-0.0667533	0.762401	1
Ssc.27885.1.S2_at	HNRNPA2B1	Heterogeneous nuclear ribonucleoproteins A2/B1 (hnRNP A2 / hnRNP B1). [Source:Uniprot/SWISSPROT;Acc:P22626]	735.447	158.364	163.303	-1	0	-2.21538	4.38e-07	0.0105656	0.0443102	0.847891	1
Ssc.5715.1.S1_at	FAM118B	family with sequence similarity 118, member B [Homo sapiens]	618.312	133.54	198.739	-1	0	-2.21106	2.01e-07	0.00484964	0.573601	0.0190726	1
Ssc.2682.1.S1_at	TSC22D3	Glucocorticoid-induced leucine zipper protein (Delta sleep-inducing peptide immunoreactor) (DSIP-immunoreactive peptide) (DIP protein) (hDIP) (TSC-22-like protein) (TSC-22R). [Source:Uniprot/SWISSPROT;Acc:Q99576]	1026.43	221.92	309.81	-1	0	-2.20952	1.07e-08	0.000258022	0.481342	0.0106053	1
Ssc.5171.1.S1_at	CNRIP1	cannabinoid receptor CB1-interacting protein 1 [Homo sapiens]. [Source:RefSeq;Acc:NM_015463]	336.687	72.8125	53.7676	-1	0	-2.20915	1.02e-08	0.000246164	-0.437448	0.0170422	1
Ssc.27401.1.S1_at	CELSR1	Cadherin EGF LAG seven-pass G-type receptor 1 precursor (Flamingo homolog 2) (hFmi2). [Source:Uniprot/SWISSPROT;Acc:Q9NYQ6]	485.64	105.169	167.872	-1	0	-2.20718	2.91e-07	0.00701588	0.674653	0.00985825	1
Ssc.21845.1.S1_at	OPHN1	Oligophrenin 1. [Source:Uniprot/SWISSPROT;Acc:O60890]	824.035	178.712	238.219	-1	0	-2.20507	1.64e-08	0.000395222	0.414653	0.0270994	1
Ssc.23516.1.S1_at	SATB1	DNA-binding protein SATB1 (Special AT-rich sequence binding protein 1). [Source:Uniprot/SWISSPROT;Acc:Q01826]	105.855	23.0389	18.4289	-1	0	-2.19995	1.69e-07	0.0040843	-0.3221	0.142561	1
Ssc.7307.1.A1_at	GPBP1L1	GC-rich promoter binding protein 1-like 1 [Homo sapiens]	686.817	149.65	225.948	-1	0	-2.19833	7.77e-09	0.000187379	0.594392	0.00236833	1
Ssc.1447.1.A1_at	CGNL1	paracingulin [Homo sapiens]. [Source:RefSeq;Acc:NM_032866]	2773.84	605.587	862.705	-1	0	-2.19548	1.2e-07	0.00289568	0.510533	0.0251064	1
Ssc.6250.1.S1_at	GNPDA2	glucosamine-6-phosphate deaminase 2; 4921523I18Rik; glucosamine-6-phosphate isomerase [Homo sapiens]. [Source:RefSeq;Acc:NM_138335]	184.469	40.311	94.0978	-1	0	-2.19413	2.91e-07	0.0070224	1.22299	0.000150303	1
Ssc.13443.1.A1_at	PHC3	polyhomeotic homolog 3 (Drosophila) [Homo sapiens]	535.212	117.397	161.99	-1	0	-2.18871	2.06e-07	0.00497591	0.464508	0.0465425	1
Ssc.10884.1.A1_at	IFI16	Gamma-interferon-inducible protein Ifi-16 (Interferon-inducible myeloid differentiation transcriptional activator) (IFI 16). [Source:Uniprot/SWISSPROT;Acc:Q16666]	159.274	34.9521	88.6307	-1	0	-2.18806	3.17e-07	0.00764491	1.34243	7.19e-05	1
Ssc.5955.1.A1_at	IL10RB	interleukin 10 receptor, beta [Homo sapiens]	714.82	157.012	265.446	-1	0	-2.18671	1.07e-06	0.0258223	0.757543	0.0102471	1
Ssc.30900.1.A1_at	ESCO1	establishment factor-like protein [Homo sapiens]. [Source:RefSeq;Acc:NM_052911]	229.944	50.5882	71.9947	-1	0	-2.18441	1.86e-06	0.0449767	0.509089	0.0746502	1
Ssc.6418.1.S1_at	FDFT1	Farnesyl-diphosphate farnesyltransferase (EC 2.5.1.21) (Squalene synthetase) (SQS) (SS) (FPP:FPP farnesyltransferase). [Source:Uniprot/SWISSPROT;Acc:P37268]	4454.6	982.161	770.342	-1	0	-2.18126	1.12e-08	0.000269785	-0.35046	0.0450516	1
Ssc.6166.1.S1_at	ME3	NADP-dependent malic enzyme, mitochondrial precursor (EC 1.1.1.40) (NADP-ME) (Malic enzyme 3). [Source:Uniprot/SWISSPROT;Acc:Q16798]	447.186	98.8919	70.7625	-1	0	-2.17695	3.26e-07	0.00787409	-0.482867	0.0468847	1
Ssc.3049.1.S1_at	SERPINB2	serpin peptidase inhibitor, clade B (ovalbumin), member 2 [Homo sapiens]	387.294	85.6658	125.561	-1	0	-2.17664	9.19e-09	0.000221793	0.551599	0.00400732	1
Ssc.1855.1.A1_at	CCDC59	coiled-coil domain containing 59 [Homo sapiens]	574.334	127.067	134.952	-1	0	-2.1763	2e-08	0.000483152	0.0868618	0.605371	1
Ssc.25093.1.S1_at	HMG2L1	High-mobility group protein 2-like 1 (HMGBCG protein). [Source:Uniprot/SWISSPROT;Acc:Q9UGU5]	292.273	64.7232	53.4743	-1	0	-2.17496	1.16e-06	0.0278704	-0.275437	0.284275	1
Ssc.18195.1.S1_at	KLHL12	kelch-like 12; kelch-like protein C3IP1 [Homo sapiens]. [Source:RefSeq;Acc:NM_021633]	215.018	47.7491	58.4944	-1	0	-2.17092	1.25e-07	0.0030181	0.292826	0.161844	1
Ssc.4214.1.A1_at	SLC37A1	Glycerol-3-phosphate transporter (G-3-P transporter) (G-3-P permease) (Solute carrier family 37 member 1). [Source:Uniprot/SWISSPROT;Acc:P57057]	581.154	129.075	218.154	-1	0	-2.17071	1.31e-07	0.00316774	0.757139	0.00274481	1
Ssc.2928.1.S1_at	ARMC8	armadillo repeat containing 8; HSPC056 protein [Homo sapiens]. [Source:RefSeq;Acc:NM_014154]	111.695	24.8479	26.1086	-1	0	-2.16837	5.2e-07	0.0125351	0.0713975	0.756633	1
Ssc.865.1.A1_at	SETDB1	Histone-lysine N-methyltransferase, H3 lysine-9 specific 4 (EC 2.1.1.43) (Histone H3-K9 methyltransferase 4) (H3-K9-HMTase 4) (SET domain bifurcated 1) (ERG-associated protein with SET domain) (ESET). [Source:Uniprot/SWISSPROT;Acc:Q15047]	115.295	25.6676	23.5384	-1	0	-2.1673	1.46e-07	0.00353308	-0.124932	0.540581	1
Ssc.25882.1.S1_at	SSPN	Sarcospan (K-ras oncogene-associated protein) (Kirsten-ras-associated protein). [Source:Uniprot/SWISSPROT;Acc:Q14714]	121.987	27.1786	22.2637	-1	0	-2.16619	9.72e-07	0.0234439	-0.287777	0.254648	1
Ssc.2719.1.A1_at	MTA3	Metastasis associated protein MTA3. [Source:Uniprot/SWISSPROT;Acc:Q9BTC8]	304.084	67.8291	77.0116	-1	0	-2.1645	8.98e-07	0.0216512	0.183173	0.456257	1
Ssc.6610.1.A1_at	DGKE	diacylglycerol kinase, epsilon 64kDa [Homo sapiens]	180.672	40.4325	196.577	-1	1	-2.15978	3.32e-07	0.00801945	2.28151	4.77e-07	0.0114948
Ssc.18018.1.S1_at	MED11	similar to HSPC296 [Homo sapiens]. [Source:RefSeq;Acc:NM_001001683]	122.971	27.5455	45.3297	-1	0	-2.15843	4.54e-07	0.0109512	0.718638	0.00784687	1
Ssc.20604.1.S1_at	UFSP2	UFM1-specific peptidase 2 [Homo sapiens]	308.805	69.2158	94.4007	-1	0	-2.15752	1.24e-08	0.00030022	0.447696	0.0148248	1
Ssc.30742.1.A1_at	EXOC1	Exocyst complex component Sec3 (BM-012). [Source:Uniprot/SWISSPROT;Acc:Q9NV70]	977.497	220.63	281.479	-1	0	-2.14747	4.68e-10	1.13e-05	0.351401	0.00980577	1
Ssc.11992.1.A1_at	CLU	Clusterin precursor (Complement-associated protein SP-40,40) (Complement cytolysis inhibitor) (CLI) (NA1/NA2) (Apolipoprotein J) (Apo-J) (Testosterone-repressed prostate message 2) (TRPM-2). [Source:Uniprot/SWISSPROT;Acc:P10909]	8262.92	1866.4	18230.2	-1	1	-2.14639	6.33e-08	0.00152631	3.288	2e-09	4.82e-05
Ssc.13934.1.A1_at	PLS1	I-plastin (Intestine-specific plastin). [Source:Uniprot/SWISSPROT;Acc:Q14651]	7471.77	1688.98	2206.9	-1	0	-2.1453	8.64e-07	0.0208448	0.385872	0.128036	1
Ssc.11718.1.S1_at	ICOSLG	ICOS ligand precursor (B7 homolog 2) (B7-H2) (B7-like protein Gl50) (B7-related protein-1) (B7RP-1). [Source:Uniprot/SWISSPROT;Acc:O75144]	192.046	43.4219	82.7968	-1	0	-2.14496	1.06e-06	0.0256879	0.931152	0.00260931	1
Ssc.5927.1.S1_at	ZNF350	zinc finger protein 350; zinc-finger protein ZBRK1 [Homo sapiens]. [Source:RefSeq;Acc:NM_021632]	533.869	120.737	133.837	-1	0	-2.14461	1.55e-06	0.0373101	0.148604	0.561973	1
Ssc.8641.1.A1_at	SYNJ1	Synaptojanin 1 (EC 3.1.3.36) (Synaptic inositol-1,4,5-trisphosphate 5- phosphatase 1). [Source:Uniprot/SWISSPROT;Acc:O43426]	280.264	63.3866	109.668	-1	0	-2.14454	1.77e-07	0.00427061	0.790896	0.00230964	1
Ssc.8143.1.A1_at	RAPGEF2	Rap guanine nucleotide exchange factor 2 (PDZ domain containing guanine nucleotide exchange factor 1) (PDZ-GEF1) (RA-GEF). [Source:Uniprot/SWISSPROT;Acc:Q9Y4G8]	1690.27	382.888	283.137	-1	0	-2.14226	1.88e-08	0.000454569	-0.435423	0.0200865	1
Ssc.22588.1.S1_at	GABARAPL1	Gamma-aminobutyric acid receptor-associated protein-like 1 (GABA(A) receptor-associated protein-like 1) (Glandular epithelial cell protein 1) (GEC-1) (Early estrogen-regulated protein). [Source:Uniprot/SWISSPROT;Acc:Q9H0R8]	893.463	203.122	419.176	-1	0	-2.13706	6.01e-07	0.0145015	1.04521	0.000748276	1
Ssc.30105.1.A1_at	LDHC	L-lactate dehydrogenase C chain (EC 1.1.1.27) (LDH-C) (LDH testis subunit) (LDH-X). [Source:Uniprot/SWISSPROT;Acc:P07864]	136.779	31.1441	31.1441	-1	0	-2.13481	5.2e-09	0.00012535	0	1	1
Ssc.10598.1.A1_at	ZFYVE16	endosome-associated FYVE-domain protein [Homo sapiens]. [Source:RefSeq;Acc:NM_014733]	575.438	131.608	301.529	-1	0	-2.12841	3.94e-07	0.00951615	1.19604	0.000180822	1
Ssc.14047.2.A1_at	MED19	mediator complex subunit 19 [Homo sapiens]	307.252	70.4463	67.7095	-1	0	-2.12483	3.13e-09	7.55e-05	-0.0571672	0.676117	1
Ssc.3451.1.S1_at	SLC11A2	Natural resistance-associated macrophage protein 2 (NRAMP 2) (Divalent metal transporter 1) (DMT1) (OK/SW-cl.20). [Source:Uniprot/SWISSPROT;Acc:P49281]	548.737	125.96	49.2283	-1	0	-2.12314	2.51e-07	0.00604528	-1.35541	4.15e-05	1
Ssc.10642.1.S1_at	PPP1R9A	protein phosphatase 1, regulatory (inhibitor) subunit 9A [Homo sapiens]	183.574	42.3586	94.4184	-1	0	-2.11564	8.48e-08	0.00204605	1.15641	6.27e-05	1
Ssc.12786.1.A1_at	SAP30	sin3 associated polypeptide p30 [Homo sapiens]. [Source:RefSeq;Acc:NM_003864]	489.473	112.952	112.154	-1	0	-2.11552	3.48e-08	0.000838653	-0.01023	0.952396	1
Ssc.20489.1.S1_at	MDK	Midkine precursor (Neurite outgrowth-promoting protein) (MK) (Midgestation and kidney protein) (Amphiregulin-associated protein) (ARAP) (Neurite outgrowth-promoting factor 2). [Source:Uniprot/SWISSPROT;Acc:P21741]	4765.56	1101.37	1102.91	-1	0	-2.11334	9.35e-10	2.25e-05	0.00201438	0.986685	1
Ssc.6513.1.S1_at	LRRC28	leucine rich repeat containing 28 [Homo sapiens]. [Source:RefSeq;Acc:NM_144598]	155.946	36.0413	42.8957	-1	0	-2.11332	1.8e-06	0.0433182	0.251182	0.334386	1
Ssc.23505.1.S1_at	MAOA	Amine oxidase [flavin-containing] A (EC 1.4.3.4) (Monoamine oxidase) (MAO-A). [Source:Uniprot/SWISSPROT;Acc:P21397]	548.876	126.87	172.115	-1	0	-2.11313	9.98e-07	0.0240839	0.440015	0.0873261	1
Ssc.5254.1.A1_at	ZFYVE1	Zinc finger FYVE domain containing protein 1 (Double FYVE-containing protein 1) (Tandem FYVE fingers-1) (SR3) (pp10436). [Source:Uniprot/SWISSPROT;Acc:Q9HBF4]	250.142	57.8833	68.862	-1	0	-2.11153	1.04e-09	2.5e-05	0.250561	0.0596441	1
Ssc.15584.1.S1_at	C12orf57	Putative C10 protein. [Source:Uniprot/SWISSPROT;Acc:Q99622]	1117.93	259.123	223.885	-1	0	-2.10913	2.98e-07	0.00719939	-0.210879	0.329718	1
Ssc.3129.1.A1_at	HMGN3	High-mobility group nucleosome binding domain 3 (Thyroid receptor interacting protein 7) (TRIP7) (PNAS-24). [Source:Uniprot/SWISSPROT;Acc:Q15651]	4878.46	1131.22	905.651	-1	0	-2.10855	1.85e-08	0.000446728	-0.320848	0.0661785	1
Ssc.27389.1.S1_at	RUSC2	RUN and SH3 domain containing protein 2. [Source:Uniprot/SWISSPROT;Acc:Q8N2Y8]	142.008	32.9531	45.0189	-1	0	-2.10748	3.35e-07	0.00807787	0.450117	0.0546859	1
Ssc.26113.2.S1_at	FAM134B	family with sequence similarity 134, member B [Homo sapiens]	136.827	31.8066	62.5243	-1	0	-2.10496	1.03e-06	0.0249266	0.975091	0.0016458	1
Ssc.6803.1.A1_at	HSF2	Heat shock factor protein 2 (HSF 2) (Heat shock transcription factor 2) (HSTF 2). [Source:Uniprot/SWISSPROT;Acc:Q03933]	301.187	70.0535	87.114	-1	0	-2.10413	6.61e-08	0.00159333	0.314448	0.104551	1
Ssc.29164.1.A1_at	2004-09-08	Septin 8. [Source:Uniprot/SWISSPROT;Acc:Q92599]	76.4132	17.8404	18.4607	-1	0	-2.09868	1.58e-06	0.0382036	0.0493099	0.843375	1
Ssc.2300.1.S1_at	TAF4	Transcription initiation factor TFIID subunit 4 (Transcription initiation factor TFIID 135 kDa subunit) (TAF(II)135) (TAFII-135) (TAFII135) (TAFII-130) (TAFII130). [Source:Uniprot/SWISSPROT;Acc:O00268]	222.187	51.9243	48.861	-1	0	-2.09729	2.63e-08	0.000634319	-0.0877255	0.598085	1
Ssc.24517.1.A1_at	C14orf37	chromosome 14 open reading frame 37	116.669	27.2932	21.2834	-1	0	-2.09581	4.2e-07	0.0101429	-0.35881	0.120035	1
Ssc.8139.1.S1_at	PHYH	Phytanoyl-CoA dioxygenase, peroxisomal precursor (EC 1.14.11.18) (Phytanoyl-CoA alpha-hydroxylase) (PhyH) (Phytanic acid oxidase). [Source:Uniprot/SWISSPROT;Acc:O14832]	15157.6	3565.14	1467.26	-1	-1	-2.08801	5.24e-09	0.000126499	-1.28084	1.8e-06	0.0433044
Ssc.25231.1.S1_at	PPP2R5E	protein phosphatase 2, regulatory subunit B', epsilon isoform [Homo sapiens]	97.265	22.8843	36.4937	-1	0	-2.08757	9.03e-08	0.00217856	0.673292	0.00358347	1
Ssc.4972.1.A1_at	KIAA1143	KIAA1143 [Homo sapiens]	345.325	81.3048	122.758	-1	0	-2.08654	7.93e-09	0.000191237	0.594405	0.00168273	1
Ssc.26530.1.S1_at	ATP9B	Potential phospholipid-transporting ATPase IIB (EC 3.6.3.1) (HUSSY- 20). [Source:Uniprot/SWISSPROT;Acc:O43861]	406.165	95.8356	127.789	-1	0	-2.08343	1.54e-08	0.000371096	0.415125	0.0201009	1
Ssc.27890.1.S1_at	BAT4	Protein BAT4 (HLA-B-associated transcript 4) (G5). [Source:Uniprot/SWISSPROT;Acc:O95872]	282.249	66.6487	66.6487	-1	0	-2.08232	3.35e-07	0.00807079	0	1	1
Ssc.6320.1.A1_at	ATG4B	APG4 autophagy 4 homolog B isoform a; autophagin-1 [Homo sapiens]. [Source:RefSeq;Acc:NM_013325]	231.434	54.6809	83.3611	-1	0	-2.08149	1.3e-06	0.0314273	0.608338	0.0265427	1
Ssc.14292.1.A1_at	FUSIP1	FUS interacting serine-arginine rich protein 1 (TLS-associated protein with Ser-Arg repeats) (TLS-associated protein with SR repeats) (TASR) (TLS-associated serine-arginine protein) (TLS-associated SR protein) (40 kDa SR-repressor protein) (SRrp40) (Splic	659.787	155.899	130.1	-1	0	-2.08139	7.28e-07	0.0175535	-0.260989	0.267309	1
Ssc.4601.1.A1_at	RBM5	RNA-binding protein 5 (RNA binding motif protein 5) (Putative tumor suppressor LUCA15) (G15 protein). [Source:Uniprot/SWISSPROT;Acc:P52756]	1165.03	275.551	375.433	-1	0	-2.07997	9.45e-08	0.00227898	0.446238	0.0323401	1
Ssc.27833.1.A1_at	MTMR10	myotubularin related protein 10 [Homo sapiens]	778.453	184.252	138.464	-1	0	-2.07893	1.16e-06	0.0279588	-0.412168	0.106144	1
Ssc.21324.1.S1_at	MTCP1	P8 MTCP-1 protein (Mature T-cell proliferation-1 type A) (MTCP-1 type A) (P8MTCP1). [Source:Uniprot/SWISSPROT;Acc:P56277]	148.533	35.1688	34.4532	-1	0	-2.07842	4.24e-07	0.0102394	-0.0296549	0.890775	1
Ssc.24979.1.S1_at	BRPF1	bromodomain and PHD finger containing, 1 [Homo sapiens]	372.034	88.0926	142.198	-1	0	-2.07834	1.59e-08	0.000382921	0.690808	0.000905994	1
Ssc.9679.1.A1_at	LIPA	Lysosomal acid lipase/cholesteryl ester hydrolase precursor (EC 3.1.1.13) (LAL) (Acid cholesteryl ester hydrolase) (Sterol esterase) (Lipase A) (Cholesteryl esterase). [Source:Uniprot/SWISSPROT;Acc:P38571]	4213.25	1000.44	834.115	-1	0	-2.0743	2.1e-07	0.00507321	-0.262314	0.208725	1
Ssc.6079.1.A1_at	NUAK1	AMPK-related protein kinase 5 (EC 2.7.1.37). [Source:Uniprot/SWISSPROT;Acc:O60285]	298.222	71.1441	84.4856	-1	0	-2.06757	9.13e-07	0.0220353	0.247961	0.298161	1
Ssc.24677.1.S1_at	PCM1	pericentriolar material 1 [Homo sapiens]. [Source:RefSeq;Acc:NM_006197]	982.089	234.46	185.168	-1	0	-2.06651	1.39e-06	0.0334293	-0.340507	0.178593	1
Ssc.2114.1.S1_at	TNRC6C	trinucleotide repeat containing 6C [Source:RefSeq_peptide;Acc:NP_061869]	114.761	27.4416	32.423	-1	0	-2.06419	1.09e-08	0.000262166	0.240654	0.127862	1
Ssc.30762.1.S1_at	ZNF830	zinc finger protein 830 [Homo sapiens]	385.235	92.2068	99.2883	-1	0	-2.06279	2.7e-08	0.000651736	0.10675	0.516833	1
Ssc.12202.2.S1_at	FDPS	Farnesyl pyrophosphate synthetase (FPP synthetase) (FPS) (Farnesyl diphosphate synthetase) [Includes: Dimethylallyltranstransferase (EC 2.5.1.1); Geranyltranstransferase (EC 2.5.1.10)]. [Source:Uniprot/SWISSPROT;Acc:P14324]	10855.1	2599.38	1912.34	-1	0	-2.06214	2.66e-08	0.000642827	-0.44283	0.0181151	1
Ssc.3299.1.S1_at	TMEM106B	transmembrane protein 106B [Homo sapiens]	3547.12	849.808	1139.47	-1	0	-2.06144	3.37e-07	0.00812425	0.423155	0.0633048	1
Ssc.28462.2.S1_at	C6orf52	C6orf52 protein (Fragment). [Source:Uniprot/SPTREMBL;Acc:Q96AS6]	497.453	119.309	111.861	-1	0	-2.05986	1.61e-06	0.0387913	-0.0929889	0.705383	1
Ssc.17595.2.S1_at	TOM1L1	TOM1-like 1 protein (Target of myb-like 1 protein) (Src activating and signaling molecule protein). [Source:Uniprot/SWISSPROT;Acc:O75674]	279.732	67.0967	106.303	-1	0	-2.05973	1.7e-08	0.000410149	0.663869	0.00118831	1
Ssc.21808.1.S1_at	NCRNA00117	prolyl-tRNA synthetase associated domain containing 1, pseudogene [Homo sapiens]	675.774	162.183	287.388	-1	0	-2.05892	8.61e-10	2.08e-05	0.825378	1.9e-05	0.458677
Ssc.1416.1.S1_at	BRWD2	WD-repeat protein 11. [Source:Uniprot/SWISSPROT;Acc:Q9BZH6]	3354.92	807.432	478.707	-1	0	-2.05486	2.13e-07	0.00512952	-0.754197	0.0026928	1
Ssc.8370.1.A1_at	RAB2B	Ras-related protein Rab-2B. [Source:Uniprot/SWISSPROT;Acc:Q8WUD1]	681.342	164.035	246.402	-1	0	-2.05438	2.48e-09	5.98e-05	0.587015	0.000735621	1
Ssc.14273.1.A1_at	ZBTB33	kaiso; kaiso transcription factor; WUGSC:H_DJ525N14.1 [Homo sapiens]. [Source:RefSeq;Acc:NM_006777]	241.351	58.1249	42.3468	-1	0	-2.05391	2.55e-07	0.00614304	-0.456903	0.0419834	1
Ssc.4227.1.S1_at	CLDN5	Claudin-5 (Transmembrane protein deleted in VCFS) (TMDVCF). [Source:Uniprot/SWISSPROT;Acc:O00501]	149.202	35.942	237.041	-1	1	-2.05353	9.92e-07	0.0239397	2.7214	1.5e-07	0.0036275
Ssc.24540.1.S1_at	KIF13B	Kinesin-like protein KIF13B (Kinesin-like protein GAKIN). [Source:Uniprot/SWISSPROT;Acc:Q9NQT8]	142.416	34.3874	21.0213	-1	0	-2.05015	1.61e-06	0.0387664	-0.710031	0.0128518	1
Ssc.13913.1.S1_at	ZMYND8	Protein kinase C binding protein 1 (Rack7) (Cutaneous T-cell lymphoma associated antigen se14-3) (CTCL tumor antigen se14-3) (Zinc finger MYND domain containing protein 8). [Source:Uniprot/SWISSPROT;Acc:Q9ULU4]	847.232	204.777	175.48	-1	0	-2.0487	9.28e-09	0.00022375	-0.222751	0.14712	1
Ssc.16669.1.S1_at	RABGAP1L	RAB GTPase activating protein 1-like; expressed in hematopoietic cells, heart, liver [Homo sapiens]. [Source:RefSeq;Acc:NM_014857]	478.899	115.762	26.1129	-1	0	-2.04856	1.83e-06	0.0441891	-2.14833	2.78e-06	0.0671549
Ssc.26871.1.S1_at	USP16	Ubiquitin carboxyl-terminal hydrolase 16 (EC 3.1.2.15) (Ubiquitin thiolesterase 16) (Ubiquitin-specific processing protease 16) (Deubiquitinating enzyme 16) (Ubiquitin processing protease UBP-M). [Source:Uniprot/SWISSPROT;Acc:Q9Y5T5]	349.039	84.6902	179.307	-1	0	-2.04312	2.33e-07	0.00562256	1.08217	0.000190345	1
Ssc.18220.1.S1_at	CDC37L1	cell division cycle 37 homolog (S. cerevisiae)-like 1; Hsp90-associating relative of Cdc37 [Homo sapiens]. [Source:RefSeq;Acc:NM_017913]	176.426	42.8587	87.8836	-1	0	-2.0414	2.51e-07	0.00604529	1.03601	0.00028496	1
Ssc.6586.2.A1_a_at	CHIC2	cysteine-rich hydrophobic domain 2; BRX-like translocated in leukemia; cystein-rich hydrophobic domain 2 [Homo sapiens]. [Source:RefSeq;Acc:NM_012110]	939.142	228.163	400.993	-1	0	-2.04128	9.65e-09	0.000232855	0.813512	0.000150409	1
Ssc.5273.1.A1_at	CXorf56	chromosome X open reading frame 56 [Homo sapiens]	566.654	137.781	228.314	-1	0	-2.04009	5.9e-08	0.00142304	0.728645	0.00136087	1
Ssc.4511.1.S1_at	DHRS3	Short-chain dehydrogenase/reductase 3 (EC 1.1.-.-) (Retinal short- chain dehydrogenase/reductase 1) (retSDR1) (DD83.1). [Source:Uniprot/SWISSPROT;Acc:O75911]	2461.56	598.957	655.726	-1	0	-2.03905	1.43e-09	3.44e-05	0.130641	0.294297	1
Ssc.28505.1.A1_a_at	MED31	Mediator complex subunit SOH1 (hSOH1) (CGI-125). [Source:Uniprot/SWISSPROT;Acc:Q9Y3C7]	1178.13	286.675	335.131	-1	0	-2.03901	1.32e-07	0.00317843	0.225306	0.246995	1
Ssc.15650.1.A1_a_at	EVL	Ena/vasodilator stimulated phosphoprotein-like protein (Ena/VASP-like protein). [Source:Uniprot/SWISSPROT;Acc:Q9UI08]	737.791	179.737	330.934	-1	0	-2.03732	3.42e-07	0.00824617	0.880653	0.00121459	1
Ssc.31120.1.A1_at	NCOA1	nuclear receptor coactivator 1 isoform 1 [Homo sapiens]. [Source:RefSeq;Acc:NM_003743]	151.564	36.9448	34.9322	-1	0	-2.03648	6.24e-07	0.0150616	-0.0808119	0.714177	1
Ssc.2337.1.S1_at	PTPRF	LAR protein precursor (EC 3.1.3.48) (Leukocyte antigen related). [Source:Uniprot/SWISSPROT;Acc:P10586]	7153.78	1745.93	1973.26	-1	0	-2.03471	1.99e-08	0.000479481	0.176583	0.271881	1
Ssc.11316.1.A1_at	ZFPM2	Zinc finger protein ZFPM2 (Zinc finger protein multitype 2) (Friend of GATA protein 2) (FOG-2) (hFOG-2). [Source:Uniprot/SWISSPROT;Acc:Q8WW38]	603.984	147.714	110.922	-1	0	-2.0317	2.4e-09	5.8e-05	-0.413258	0.00693199	1
Ssc.4063.1.S1_at	BAG5	BAG-family molecular chaperone regulator-5 (BAG-5). [Source:Uniprot/SWISSPROT;Acc:Q9UL15]	300.924	73.6073	66.1639	-1	0	-2.03148	1.52e-07	0.00366785	-0.153804	0.42621	1
Ssc.22270.1.S1_at	TFB1M	transcription factor B1, mitochondrial; CGI-75 protein; homolog of yeast mitochondrial transcription factor B [Homo sapiens]. [Source:RefSeq;Acc:NM_016020]	120.667	29.6033	35.1459	-1	0	-2.0272	3.31e-07	0.00797447	0.247598	0.243375	1
Ssc.16720.1.S1_a_at	AP1B1	Adapter-related protein complex 1 beta 1 subunit (Beta-adaptin 1) (Adaptor protein complex AP-1 beta-1 subunit) (Golgi adaptor HA1/AP1 adaptin beta subunit) (Clathrin assembly protein complex 1 beta large chain). [Source:Uniprot/SWISSPROT;Acc:Q10567]	3023.33	743.208	559.713	-1	0	-2.0243	1.51e-06	0.0364582	-0.40908	0.108709	1
Ssc.10754.1.A1_at	PIK3R1	Phosphatidylinositol 3-kinase regulatory alpha subunit (PI3-kinase p85-alpha subunit) (PtdIns-3-kinase p85-alpha) (PI3K). [Source:Uniprot/SWISSPROT;Acc:P27986]	993.062	245.365	186.895	-1	0	-2.01695	1.75e-06	0.0421718	-0.392703	0.125748	1
Ssc.8943.1.S1_at	FGD1	Putative Rho/Rac guanine nucleotide exchange factor (Rho/Rac GEF) (Faciogenital dysplasia protein) (Zinc finger FYVE domain containing protein 3). [Source:Uniprot/SWISSPROT;Acc:P98174]	487.709	120.749	220.61	-1	0	-2.01401	1.38e-06	0.0334072	0.869487	0.00322755	1
Ssc.4895.1.S1_at	FBXO25	F-box only protein 25. [Source:Uniprot/SWISSPROT;Acc:Q8TCJ0]	438.247	108.621	113.352	-1	0	-2.01245	3.76e-07	0.00906933	0.0615116	0.766235	1
Ssc.20279.1.S1_at	CHMP1B	chromatin modifying protein 1B [Homo sapiens]	1726.34	428.148	577.163	-1	0	-2.01154	3.23e-09	7.79e-05	0.430869	0.00604044	1
Ssc.10624.1.S1_at	METTL7A	methyltransferase like 7A [Homo sapiens]	1009.49	251.107	256.739	-1	0	-2.00725	2.43e-07	0.0058608	0.0320005	0.871096	1
Ssc.15642.1.A1_at	RNF114	Zinc finger protein 313. [Source:Uniprot/SWISSPROT;Acc:Q9Y508]	825.034	205.758	206.581	-1	0	-2.00351	1.73e-06	0.04174	0.00575627	0.980883	1
Ssc.20341.1.S1_at	EED	embryonic ectoderm development isoform a; WD protein associating with integrin cytoplasmic tails 1 [Homo sapiens]. [Source:RefSeq;Acc:NM_003797]	729.33	181.94	357.481	-1	0	-2.00311	1.35e-07	0.00325517	0.974404	0.000243919	1
Ssc.17417.1.S1_at	KIF1B	Kinesin-like protein KIF1B (Klp). [Source:Uniprot/SWISSPROT;Acc:O60333]	357.433	89.4821	95.9628	-1	0	-1.998	2.03e-08	0.00048886	0.100876	0.515445	1
Ssc.22952.1.S1_at	TMEM128	transmembrane protein 128 [Homo sapiens]	1480.21	371.26	462.873	-1	0	-1.9953	5.54e-08	0.0013364	0.318186	0.0811146	1
Ssc.30819.1.S1_at	LLPH	LLP homolog, long-term synaptic facilitation (Aplysia) [Homo sapiens]	913.348	229.786	432.15	-1	0	-1.99087	1.12e-06	0.0269902	0.911243	0.0018911	1
Ssc.26235.1.S1_at	MLLT1	myeloid/lymphoid or mixed-lineage leukemia (trithorax homolog, Drosophila); translocated to, 1 [Homo sapiens]	623.876	157.154	148.028	-1	0	-1.98908	3.02e-07	0.00728564	-0.0863156	0.666844	1
Ssc.3339.1.S1_at	BCKDHB	2-oxoisovalerate dehydrogenase beta subunit, mitochondrial precursor (EC 1.2.4.4) (Branched-chain alpha-keto acid dehydrogenase E1 component beta chain) (BCKDH E1-beta). [Source:Uniprot/SWISSPROT;Acc:P21953]	2751.73	693.684	287.407	-1	0	-1.98799	4.67e-07	0.011258	-1.27119	7.05e-05	1
Ssc.9819.1.S1_at	PGRMC1	Membrane associated progesterone receptor component 1 (mPR). [Source:Uniprot/SWISSPROT;Acc:O00264]	11419.6	2882.79	1766.29	-1	0	-1.98597	7.28e-09	0.000175641	-0.706746	0.00030193	1
Ssc.24954.1.S1_at	ALDH2	Aldehyde dehydrogenase, mitochondrial precursor (EC 1.2.1.3) (ALDH class 2) (ALDHI) (ALDH-E2). [Source:Uniprot/SWISSPROT;Acc:P05091]	252.888	63.8442	82.5289	-1	0	-1.98587	5.47e-08	0.00132026	0.370343	0.046136	1
Ssc.24847.1.S1_at	TMEM170A	LOC124491 [Homo sapiens]. [Source:RefSeq;Acc:NM_145254]	489.584	123.719	174.49	-1	0	-1.98449	1.5e-07	0.00361022	0.496075	0.0197961	1
Ssc.2642.1.S1_at	TST	Thiosulfate sulfurtransferase (EC 2.8.1.1) (Rhodanese). [Source:Uniprot/SWISSPROT;Acc:Q16762]	2519.48	638.836	289.122	-1	0	-1.97961	8.77e-07	0.021158	-1.14377	0.000278391	1
Ssc.11530.1.S1_at	CSRP2	Cysteine and glycine-rich protein 2 (Cysteine-rich protein 2) (CRP2) (Smooth muscle cell LIM protein) (SmLIM) (LIM-only protein 5). [Source:Uniprot/SWISSPROT;Acc:Q16527]	4331.54	1098.74	767.776	-1	0	-1.97904	1.13e-07	0.00272807	-0.517088	0.013787	1
Ssc.21422.1.S1_at	SF4	splicing factor 4 isoform b; RNA-binding protein [Homo sapiens]. [Source:RefSeq;Acc:NM_021164]	149.027	37.8264	64.9879	-1	0	-1.97811	6.91e-08	0.00166665	0.780779	0.000737529	1
Ssc.6260.1.A1_at	S100A13	S100 calcium-binding protein A13. [Source:Uniprot/SWISSPROT;Acc:Q99584]	2351.36	597.159	1207.66	-1	0	-1.97731	1.65e-06	0.0399084	1.01603	0.00111416	1
Ssc.9906.2.A1_at	TMEM106A	transmembrane protein 106A [Homo sapiens]	451.288	114.724	198.123	-1	0	-1.97589	2.29e-07	0.00552453	0.788232	0.00161056	1
Ssc.11166.1.S1_at	IGSF9	immunoglobulin superfamily, member 9 [Homo sapiens]. [Source:RefSeq;Acc:NM_020789]	222.269	56.5282	95.2747	-1	0	-1.97527	7.21e-07	0.0173945	0.753124	0.00463482	1
Ssc.1647.1.S1_at	C11orf60	intraflagellar transport 46 homolog (Chlamydomonas) [Homo sapiens]	419.228	106.643	86.3088	-1	0	-1.97495	1.58e-08	0.000380703	-0.305207	0.0592507	1
Ssc.31025.1.S1_at	C16orf5	chromosome 16 open reading frame 5 [Homo sapiens]	147.764	37.6246	37.7766	-1	0	-1.97354	7.56e-07	0.0182383	0.00581328	0.97866	1
Ssc.5261.1.A1_at	LSG1	large subunit GTPase 1 homolog (S. cerevisiae) [Homo sapiens]	247.914	63.1714	49.3866	-1	0	-1.9725	4.22e-07	0.0101718	-0.355152	0.104099	1
Ssc.2112.1.S1_at	EFHC2	EF-hand domain (C-terminal) containing 2 [Homo sapiens]. [Source:RefSeq;Acc:NM_025184]	219.344	55.9249	13.3816	-1	0	-1.97163	1.39e-06	0.0335091	-2.06325	2.16e-06	0.0521063
Ssc.10968.1.S1_at	Q96JI4	KIAA1843 protein [ Homo sapiens ]	1207.56	308.06	553.185	-1	0	-1.97082	6.87e-07	0.0165623	0.844552	0.00210775	1
Ssc.15492.1.S1_at	TRIB1	G-protein-coupled receptor induced protein; phosphoprotein regulated by mitogenic pathways [Homo sapiens]. [Source:RefSeq;Acc:NM_025195]	586.345	149.693	389.069	-1	0	-1.96975	1.1e-06	0.0265073	1.37802	6.89e-05	1
Ssc.21557.1.S1_at	IFT52	NGD5 protein homolog (CGI-53). [Source:Uniprot/SWISSPROT;Acc:Q9Y366]	164.504	42.1301	37.6512	-1	0	-1.9652	1.58e-08	0.00038217	-0.162154	0.28478	1
Ssc.4936.1.S1_at	NECAP2	NECAP endocytosis associated 2 [Homo sapiens]	370.395	95.141	151.375	-1	0	-1.96092	4.94e-07	0.0119181	0.669984	0.00710213	1
Ssc.4665.1.S1_at	THNSL2	threonine synthase-like 2 (S. cerevisiae) [Homo sapiens]	90.9039	23.3891	21.4595	-1	0	-1.95851	2.55e-07	0.00614215	-0.124218	0.524354	1
Ssc.6590.1.A1_at	CMTM6	Chemokine-like factor super family member 6. [Source:Uniprot/SWISSPROT;Acc:Q9NX76]	1298.43	334.152	459.41	-1	0	-1.9582	2e-09	4.82e-05	0.45928	0.00255569	1
Ssc.3568.1.S1_at	ZBTB4	Zinc finger and BTB domain containing protein 4 (KAISO-like zinc finger protein 1) (KAISO-L1). [Source:Uniprot/SWISSPROT;Acc:Q9P1Z0]	690.662	177.812	249.722	-1	0	-1.95762	1.23e-06	0.0296028	0.489967	0.0494742	1
Ssc.16614.1.A1_at	PPP1R12A	Protein phosphatase 1 regulatory subunit 12A (Myosin phosphatase targeting subunit 1) (Myosin phosphatase target subunit 1) (Protein phosphatase myosin-binding subunit). [Source:Uniprot/SWISSPROT;Acc:O14974]	643.42	166.042	201.421	-1	0	-1.95422	1.14e-07	0.00275438	0.278669	0.137988	1
Ssc.1742.1.S1_at	NEK5	Protein-serine/threonine kinase (Fragment). [Source:Uniprot/SPTREMBL;Acc:Q15453]	136.771	35.3427	52.5652	-1	0	-1.95228	1.05e-06	0.025418	0.572695	0.0236045	1
Ssc.4044.1.A1_at	KPNA4	Importin alpha-4 subunit (Karyopherin alpha-4 subunit) (Qip1 protein). [Source:Uniprot/SWISSPROT;Acc:O00629]	1684.54	435.422	979.144	-1	0	-1.95187	1.27e-06	0.0306194	1.16911	0.000282646	1
Ssc.11128.1.A1_at	SFRS4	Splicing factor, arginine/serine-rich 4 (Pre-mRNA splicing factor SRP75) (SRP001LB). [Source:Uniprot/SWISSPROT;Acc:Q08170]	472.19	122.254	131.529	-1	0	-1.94948	1.47e-06	0.0354012	0.1055	0.64782	1
Ssc.12191.2.A1_at	Q9P0S4		269.641	69.9085	70.5271	-1	0	-1.9475	1.88e-06	0.0454144	0.012709	0.956976	1
Ssc.2868.1.S1_at	PSIP1	PC4 and SFRS1 interacting protein 1; transcriptional coactivator p52/p75; PC4 and SFRS1 interacting protein 2 [Homo sapiens]. [Source:RefSeq;Acc:NM_033222]	867.598	225.335	186.488	-1	0	-1.94496	7.04e-07	0.0169876	-0.272983	0.216223	1
Ssc.6485.6.A1_a_at	RALY	RNA-binding protein Raly (hnRNP associated with lethal yellow homolog) (Autoantigen p542). [Source:Uniprot/SWISSPROT;Acc:Q9UKM9]	2838.99	738.173	411.32	-1	0	-1.94335	5.84e-07	0.0140793	-0.843698	0.00172234	1
Ssc.5953.1.S1_at	C14orf119	Protein C14orf119 (My028 protein). [Source:Uniprot/SWISSPROT;Acc:Q9NWQ9]	468.587	121.903	144.747	-1	0	-1.94258	2.72e-08	0.000656215	0.2478	0.127631	1
Ssc.4105.1.S1_at	GPRC5C	G protein-coupled receptor family C group 5 member C precursor (Retinoic acid induced gene 3 protein) (RAIG-3). [Source:Uniprot/SWISSPROT;Acc:Q9NQ84]	678.317	176.58	290.847	-1	0	-1.94164	3.94e-07	0.0095085	0.719937	0.00376302	1
Ssc.16964.2.S1_a_at	TMCO3	transmembrane and coiled-coil domains 3 [Homo sapiens]	124.295	32.5004	33.9073	-1	0	-1.93523	5.84e-07	0.0140855	0.0611376	0.768824	1
Ssc.29453.1.A1_at	THADA	thyroid adenoma associated; death receptor-interacting protein; thyroid adenoma associated gene [Homo sapiens]. [Source:RefSeq;Acc:NM_198554]	187.974	49.2409	52.4703	-1	0	-1.93261	3.1e-07	0.00747857	0.0916423	0.639228	1
Ssc.14396.1.S1_at	TAF12	Transcription initiation factor TFIID subunit 12 (Transcription initiation factor TFIID 20/15 kDa subunits) (TAFII-20/TAFII-15) (TAFII20/TAFII15). [Source:Uniprot/SWISSPROT;Acc:Q16514]	162.361	42.5723	56.1991	-1	0	-1.93122	1.29e-07	0.00310598	0.400632	0.0422858	1
Ssc.31109.1.A1_at	FBXW10	F-box and WD-40 domain protein 10; chromosome 17 open reading frame 1A [Homo sapiens]. [Source:RefSeq;Acc:NM_031456]	344.44	90.4054	53.7479	-1	0	-1.92977	8.78e-07	0.021181	-0.750201	0.00465454	1
Ssc.772.1.S1_at	CARHSP1	Calcium-regulated heat stable protein 1 (Calcium-regulated heat-stable protein of 24 kDa) (CRHSP-24). [Source:Uniprot/SWISSPROT;Acc:Q9Y2V2]	1746.53	458.902	545.287	-1	0	-1.92823	6.46e-07	0.0155745	0.248829	0.249	1
Ssc.12256.1.S1_at	CCDC104	coiled-coil domain containing 104 [Homo sapiens]	341.465	89.9888	138.771	-1	0	-1.92392	1.04e-08	0.000250948	0.624886	0.000793808	1
Ssc.22547.1.S1_at	GSK3B	glycogen synthase kinase 3 beta [Homo sapiens]	153.999	40.6051	59.0887	-1	0	-1.92319	1.61e-06	0.0388371	0.541222	0.0344912	1
Ssc.9241.1.A1_at	SFRS6	Splicing factor, arginine/serine-rich 6 (Pre-mRNA splicing factor SRP55). [Source:Uniprot/SWISSPROT;Acc:Q13247]	141.381	37.3436	54.184	-1	0	-1.92066	1.25e-07	0.00301266	0.537006	0.0101181	1
Ssc.25221.1.A1_at	CDC14B	CDC14 homolog B isoform 1; CDC14 (cell division cycle 14, S. cerevisiae) homolog B [Homo sapiens]. [Source:RefSeq;Acc:NM_003671]	788.578	208.34	130.027	-1	0	-1.92032	2.04e-06	0.0491187	-0.680128	0.0129978	1
Ssc.1475.1.A1_at	NCOA3	nuclear receptor coactivator 3 [Homo sapiens]	354.72	93.7935	188.997	-1	0	-1.91912	6.04e-08	0.00145745	1.01081	6.47e-05	1
Ssc.5281.1.A1_at	WDR12	WD-repeat protein 12 (YTM1 homolog). [Source:Uniprot/SWISSPROT;Acc:Q9GZL7]	93.8293	24.8146	51.4073	-1	0	-1.91885	4.3e-07	0.0103822	1.05078	0.000239562	1
Ssc.5065.1.S1_at	KIF3B	Kinesin-like protein KIF3B (Microtubule plus end-directed kinesin motor 3B) (HH0048). [Source:Uniprot/SWISSPROT;Acc:O15066]	375.022	99.2167	111.95	-1	0	-1.91832	1.15e-06	0.0277984	0.1742	0.436414	1
Ssc.4269.2.A1_a_at	SETD2	huntingtin interacting protein B isoform 2; huntingtin interacting protein 1; huntingtin interacting protein HYPB; HSPC069 [Homo sapiens]. [Source:RefSeq;Acc:NM_012271]	281.779	74.7749	51.5331	-1	0	-1.91394	5.57e-07	0.0134458	-0.537056	0.0214284	1
Ssc.14997.1.A1_at	RFP	Zinc-finger protein RFP (Ret finger protein) (Tripartite motif protein 27). [Source:Uniprot/SWISSPROT;Acc:P14373]	176.098	46.7426	62.3999	-1	0	-1.91357	1.72e-07	0.00414557	0.416807	0.0389784	1
Ssc.19586.2.A1_at	C1orf210	chromosome 1 open reading frame 210 [Homo sapiens]	1495.78	397.538	526.626	-1	0	-1.91173	2.66e-07	0.00642584	0.405685	0.051388	1
Ssc.12229.1.S1_at	CKS2	Cyclin-dependent kinases regulatory subunit 2 (CKS-2). [Source:Uniprot/SWISSPROT;Acc:P33552]	12851.4	3422.27	4978.93	-1	0	-1.9089	1.64e-06	0.0394802	0.540884	0.0337448	1
Ssc.25584.1.S1_at	SLC44A1	CDW92 antigen; choline transporter-like protein 1; CD92 protein [Homo sapiens]. [Source:RefSeq;Acc:NM_080546]	1015.65	270.588	255.272	-1	0	-1.90824	1.05e-06	0.0252495	-0.0840627	0.699822	1
Ssc.3063.1.S1_at	PITRM1	metalloprotease 1; metalloprotease 1 (pitrilysin family) [Homo sapiens]. [Source:RefSeq;Acc:NM_014889]	128.464	34.2833	23.7832	-1	0	-1.90579	2.64e-07	0.0063656	-0.527566	0.0158142	1
Ssc.4490.1.A1_at	CCPG1	cell cycle progression 1; cell cycle progression 8 protein [Homo sapiens]. [Source:RefSeq;Acc:NM_020739]	2461.98	657.909	1334.26	-1	0	-1.90386	1.54e-07	0.0037095	1.02008	0.000122782	1
Ssc.2113.1.S1_at	GIT2	ARF GTPase-activating protein GIT2 (G protein-coupled receptor kinase- interactor 2) (GRK-interacting protein 2) (Cool-interacting tyrosine- phosphorylated protein 2) (CAT2) (CAT-2). [Source:Uniprot/SWISSPROT;Acc:Q14161]	262.65	70.2245	65.5399	-1	0	-1.9031	1.18e-07	0.00284364	-0.0996014	0.569752	1
Ssc.13576.1.S1_at	IFT57	estrogen-related receptor beta like 1; HIP1 protein interactor; huntingtin interacting protein-1 interacting protein [Homo sapiens]. [Source:RefSeq;Acc:NM_018010]	704.114	188.335	122.098	-1	0	-1.90251	1.5e-06	0.0361715	-0.62526	0.0162256	1
Ssc.20400.1.S1_at	CTBP2	C-terminal binding protein 2 (CtBP2). [Source:Uniprot/SWISSPROT;Acc:P56545]	1577.77	422.127	426.616	-1	0	-1.90213	5.54e-09	0.000133603	0.0152592	0.905782	1
Ssc.20175.1.S1_at	IGF1R	insulin-like growth factor 1 receptor [Homo sapiens]	1545.97	413.885	405.664	-1	0	-1.90121	3.4e-08	0.000820785	-0.0289446	0.85072	1
Ssc.25540.1.S1_at	KLHL10	kelch-like 10 [Homo sapiens]. [Source:RefSeq;Acc:NM_152467]	253.552	67.9802	71.9601	-1	0	-1.89909	1.92e-06	0.0462588	0.0820837	0.722158	1
Ssc.6355.1.S1_at	FAM69B	family with sequence similarity 69, member B [Homo sapiens]	736.966	197.909	169.597	-1	0	-1.89676	5.23e-08	0.00126172	-0.222723	0.182424	1
Ssc.4137.1.A1_at	C7orf64	chromosome 7 open reading frame 63 [Homo sapiens]	155.229	41.7146	94.9113	-1	0	-1.89577	3.54e-07	0.00854794	1.18603	6.7e-05	1
Ssc.11574.1.A1_at	GLT8D1	glycosyltransferase AD-017 [Homo sapiens]. [Source:RefSeq;Acc:NM_018446]	1206.32	324.573	404.458	-1	0	-1.89399	5.48e-08	0.00132235	0.317446	0.0684149	1
Ssc.2869.1.S1_at	FAM118A	family with sequence similarity 118, member A [Homo sapiens]	181.117	48.8943	39.9973	-1	0	-1.88918	4.03e-07	0.00973011	-0.289765	0.157539	1
Ssc.23205.2.A1_at	RNF187	ring finger protein 187 [Homo sapiens]	419.377	113.59	177.1	-1	0	-1.88441	2.03e-08	0.000488927	0.640731	0.000913265	1
Ssc.30624.1.A1_at	PYHIN1	interferon-inducible protein X alpha 1 isoform [Homo sapiens]. [Source:RefSeq;Acc:NM_152501]	170.435	46.1896	27.8497	-1	0	-1.88359	2.05e-07	0.00493904	-0.729908	0.00182172	1
Ssc.16561.1.S1_at	TRDN	Triadin. [Source:Uniprot/SWISSPROT;Acc:Q13061]	336.969	91.3486	127.977	-1	0	-1.88316	1.28e-06	0.0308521	0.486428	0.0444797	1
Ssc.808.1.S1_at	PCCA	Propionyl-CoA carboxylase alpha chain, mitochondrial precursor (EC 6.4.1.3) (PCCase alpha subunit) (Propanoyl-CoA:carbon dioxide ligase alpha subunit). [Source:Uniprot/SWISSPROT;Acc:P05165]	556.067	151.245	267.646	-1	0	-1.87837	9.31e-07	0.0224562	0.823439	0.00222993	1
Ssc.6645.1.S1_at	HBP1	HMG-box transcription factor 1; HMG-box containing protein 1 [Homo sapiens]. [Source:RefSeq;Acc:NM_012257]	1420.89	386.602	544.721	-1	0	-1.87787	2e-07	0.00482751	0.494668	0.017652	1
Ssc.29046.1.S1_at	GPC4	Glypican-4 precursor (K-glypican) (UNQ474/PRO937). [Source:Uniprot/SWISSPROT;Acc:O75487]	59.9321	16.315	19.2863	-1	0	-1.87713	1.67e-06	0.0403636	0.241378	0.294755	1
Ssc.8003.1.S1_at	MTMR4	myotubularin related protein 4; zinc finger, FYVE domain containing 11 [Homo sapiens]. [Source:RefSeq;Acc:NM_004687]	469.058	127.835	77.7198	-1	0	-1.87548	3.95e-10	9.53e-06	-0.717928	1.47e-05	0.355453
Ssc.29818.1.A1_at	AVL9	AVL9 homolog (S. cerevisiase) [Homo sapiens]	592.419	161.561	209.496	-1	0	-1.87453	1.35e-06	0.032609	0.374841	0.108404	1
Ssc.16941.1.A1_at	RNF19A	RING finger protein 19 (Dorfin) (Double ring-finger protein) (p38 protein). [Source:Uniprot/SWISSPROT;Acc:Q9NV58]	956.462	260.959	443.308	-1	0	-1.87389	1.4e-07	0.00338786	0.764488	0.00097013	1
Ssc.13068.1.A1_at	PARP12	Zinc finger CCCH type domain containing protein 1. [Source:Uniprot/SWISSPROT;Acc:Q9H0J9]	395.901	108.176	77.3437	-1	0	-1.87176	1.04e-07	0.00251706	-0.484026	0.0139572	1
Ssc.21965.1.S1_at	NUP35	nucleoporin 35kDa; mitotic phosphoprotein 44 [Homo sapiens]. [Source:RefSeq;Acc:NM_138285]	371.287	101.745	234.32	-1	1	-1.86758	5.83e-10	1.41e-05	1.20353	1.38e-07	0.00333698
Ssc.14186.1.A1_at	TOMM20	Mitochondrial import receptor subunit TOM20 homolog (Mitochondrial 20 kDa outer membrane protein) (Outer mitochondrial membrane receptor Tom20). [Source:Uniprot/SWISSPROT;Acc:Q15388]	786.382	216.301	227.799	-1	0	-1.86219	1.53e-06	0.0369133	0.0747185	0.735369	1
Ssc.8732.1.A1_at	SLK	serine/threonine kinase 2; Ste20-like kinase; SNF1 sucrose nonfermenting like kinase (yeast); Ste20-related serine/threonine kinase; CTCL tumor antigen se20-9 [Homo sapiens]. [Source:RefSeq;Acc:NM_014720]	466.286	128.654	143.12	-1	0	-1.85772	2.28e-07	0.00550026	0.153723	0.404326	1
Ssc.1496.1.S1_at	NME6	Nucleoside diphosphate kinase 6 (EC 2.7.4.6) (NDK 6) (NDP kinase 6) (nm23-H6) (Inhibitor of p53-induced apoptosis-alpha) (IPIA-alpha). [Source:Uniprot/SWISSPROT;Acc:O75414]	426.507	117.859	147.035	-1	0	-1.8555	1.11e-07	0.00267898	0.319094	0.0793372	1
Ssc.22394.1.S1_at	YAP1	65 kDa Yes-associated protein (YAP65). [Source:Uniprot/SWISSPROT;Acc:P46937]	1134.27	313.954	397.378	-1	0	-1.85314	7.43e-07	0.0179305	0.339959	0.116337	1
Ssc.7713.1.A1_at	LAP3	Cytosol aminopeptidase (EC 3.4.11.1) (Leucine aminopeptidase) (LAP) (Leucyl aminopeptidase) (Proline aminopeptidase) (EC 3.4.11.5) (Prolyl aminopeptidase). [Source:Uniprot/SWISSPROT;Acc:P28838]	3302.63	914.531	974.635	-1	0	-1.85251	6.05e-07	0.0145831	0.0918312	0.64682	1
Ssc.19658.2.A1_at	GPR173	G protein-coupled receptor 173 [Homo sapiens]	131.136	36.411	32.065	-1	0	-1.84862	4.96e-08	0.00119702	-0.183377	0.252058	1
Ssc.8819.1.A1_at	HPS3	Hermansky-Pudlak syndrome 3 protein. [Source:Uniprot/SWISSPROT;Acc:Q969F9]	447.726	124.801	371.05	-1	0	-1.84299	1.88e-06	0.0454473	1.57199	1.96e-05	0.472233
Ssc.7566.1.S1_at	MED7	Cofactor required for Sp1 transcriptional activation subunit 9 (Transcriptional coactivator CRSP33) (RNA polymerase transcriptional regulation mediator subunit 7 homolog) (hMED7) (Activator-recruited cofactor 34 kDa component) (ARC34). [Source:Uniprot/SWI	287.557	80.4114	104.715	-1	0	-1.83838	6.47e-07	0.0156147	0.380989	0.0768563	1
Ssc.27406.1.S1_at	TRIM45	tripartite motif-containing 45 [Homo sapiens]. [Source:RefSeq;Acc:NM_025188]	117.735	32.9294	32.4766	-1	0	-1.8381	5.55e-07	0.013391	-0.0199759	0.918904	1
Ssc.5732.1.A1_at	PPM1A	Protein phosphatase 2C alpha isoform (EC 3.1.3.16) (PP2C-alpha) (IA) (Protein phosphatase 1A). [Source:Uniprot/SWISSPROT;Acc:P35813]	979.89	274.993	487.636	-1	0	-1.83322	1.89e-08	0.000456249	0.826408	9.26e-05	1
Ssc.21211.1.S1_at	PPIE	Peptidyl-prolyl cis-trans isomerase E (EC 5.2.1.8) (PPIase E) (Rotamase E) (Cyclophilin E) (Cyclophilin 33). [Source:Uniprot/SWISSPROT;Acc:Q9UNP9]	119.915	33.664	34.3264	-1	0	-1.83273	1.92e-06	0.0462703	0.0281151	0.899308	1
Ssc.29483.1.A1_at	FZD5	Frizzled 5 precursor (Frizzled-5) (Fz-5) (hFz5) (FzE5). [Source:Uniprot/SWISSPROT;Acc:Q13467]	839.093	235.604	1040.81	0	1	-1.83246	3.26e-06	0.0786189	2.14327	1.74e-06	0.0419579
Ssc.22120.1.S1_a_at	C2orf76	PREDICTED: similar to RIKEN cDNA 3110009E18 [Source:RefSeq_peptide;Acc:XP_496588]	310.721	87.2762	206.682	-1	0	-1.83196	4.86e-07	0.0117345	1.24375	4.35e-05	1
Ssc.13892.1.A1_at	GOLGA5	Golgi autoantigen, golgin subfamily A member 5 (Golgin-84) (RET-fused gene 5 protein) (Ret-II protein). [Source:Uniprot/SWISSPROT;Acc:Q8TBA6]	467.673	131.423	239.176	-1	0	-1.83128	1.34e-07	0.00322205	0.863849	0.000309292	1
Ssc.10632.1.A1_at	CSTF2T	cleavage stimulation factor, 3' pre-RNA, subunit 2, 64kDa, tau variant [Homo sapiens]	467.982	131.664	229.091	-1	0	-1.82959	8.3e-07	0.0200203	0.799062	0.00211276	1
Ssc.23233.1.S1_a_at	SLC25A33	mitochondrial carrier protein MGC4399 [Homo sapiens]. [Source:RefSeq;Acc:NM_032315]	2980.9	839.903	736.221	-1	0	-1.82745	1.22e-09	2.94e-05	-0.190083	0.0971682	1
Ssc.22334.1.S1_at	C9orf78	chromosome 9 open reading frame 78 [Homo sapiens]	818.379	230.625	293.3	-1	0	-1.82722	2.27e-10	5.47e-06	0.346828	0.00262363	1
Ssc.28895.2.S1_at	C1orf128	PITH (C-terminal proteasome-interacting domain of thioredoxin-like) domain containing 1 [Homo sapiens]	1710.13	484.501	357.801	-1	0	-1.81953	1.19e-08	0.000286774	-0.437341	0.00643603	1
Ssc.11175.1.S1_at	BXDC5	RNA processing factor 1 [Homo sapiens]. [Source:RefSeq;Acc:NM_025065]	544.453	154.35	238.283	-1	0	-1.8186	1.92e-08	0.000462327	0.62647	0.000797049	1
Ssc.12944.1.A1_at	RPA3	Replication protein A 14 kDa subunit (RP-A) (RF-A) (Replication factor-A protein 3). [Source:Uniprot/SWISSPROT;Acc:P35244]	2865.86	813.872	699.425	-1	0	-1.81609	2.1e-09	5.06e-05	-0.218632	0.0718488	1
Ssc.7591.1.A1_at	TRMT112	tRNA methyltransferase 112	5803.41	1649.08	1615.32	-1	0	-1.81524	5.84e-11	1.41e-06	-0.0298428	0.708892	1
Ssc.6107.1.S1_at	NUDCD2	similar to RIKEN cDNA 2700047N05 [Source:RefSeq_peptide;Acc:NP_660309]	521.875	148.46	267.757	-1	0	-1.81363	6.95e-08	0.00167588	0.85085	0.000192021	1
Ssc.11508.1.A1_at	GABRA5	Gamma-aminobutyric-acid receptor alpha-5 subunit precursor (GABA(A) receptor). [Source:Uniprot/SWISSPROT;Acc:P31644]	386.627	110.01	120.164	-1	0	-1.81331	6.1e-07	0.0147102	0.127367	0.518664	1
Ssc.30946.1.A1_at	CCNY	cyclin fold protein 1; cyclin-box carrying protein 1 [Homo sapiens]. [Source:RefSeq;Acc:NM_145012]	200.619	57.1146	53.4801	-1	0	-1.81252	1.02e-06	0.0245242	-0.0948583	0.646426	1
Ssc.12196.2.S1_a_at	CEACAM1	Carcinoembryonic antigen-related cell adhesion molecule 1 precursor (Biliary glycoprotein 1) (BGP-1) (Antigen CD66) (CD66a antigen). [Source:Uniprot/SWISSPROT;Acc:P13688]	175.569	49.9899	50.875	-1	0	-1.81233	2.02e-08	0.000488435	0.0253176	0.855832	1
Ssc.11105.1.S1_at	C1orf55	chromosome 1 open reading frame 55 [Homo sapiens]	198.509	56.5624	88.5979	-1	0	-1.81129	3.77e-07	0.00909998	0.647429	0.00460325	1
Ssc.20904.1.A1_at	AKT3	RAC-gamma serine/threonine-protein kinase (EC 2.7.1.37) (RAC-PK-gamma) (Protein kinase Akt-3) (Protein kinase B, gamma) (PKB gamma) (STK-2). [Source:Uniprot/SWISSPROT;Acc:Q9Y243]	201.949	57.62	62.0313	-1	0	-1.80935	3.85e-07	0.009289	0.106426	0.570363	1
Ssc.8659.1.A1_at	ATG12	Autophagy protein 12-like (APG12-like). [Source:Uniprot/SWISSPROT;Acc:O94817]	798.82	228.525	299.119	-1	0	-1.80552	1.14e-07	0.0027564	0.388368	0.0346689	1
Ssc.5026.2.S1_at	NUDT3	nudix-type motif 3; diphosphoinositol polyphosphate phosphohydrolase [Homo sapiens]. [Source:RefSeq;Acc:NM_006703]	190.827	54.7506	127.399	-1	1	-1.80132	7.22e-10	1.74e-05	1.21841	1.04e-07	0.00251578
Ssc.7036.1.A1_at	ZNF32	Zinc finger protein 32 (Zinc finger protein KOX30) (Fragment). [Source:Uniprot/SWISSPROT;Acc:P17041]	171.3	49.1761	68.9702	-1	0	-1.80049	6.27e-07	0.0151272	0.488017	0.0266083	1
Ssc.29093.1.S1_at	RAB12	PREDICTED: similar to Rab12 protein [Source:RefSeq_peptide;Acc:XP_113967]	354.952	101.911	58.6729	-1	0	-1.80031	1.15e-07	0.00277113	-0.796548	0.000454189	1
Ssc.4873.1.S1_at	LANCL1	LanC-like protein 1 (40 kDa erythrocyte membrane protein) (p40). [Source:Uniprot/SWISSPROT;Acc:O43813]	512.244	147.138	185.497	-1	0	-1.79966	1.54e-07	0.00371441	0.334224	0.0683237	1
Ssc.26065.1.S1_at	BCAR1	CRK-associated substrate (p130Cas) (Breast cancer anti-estrogen resistance 1 protein). [Source:Uniprot/SWISSPROT;Acc:P56945]	169.258	48.6274	49.9578	-1	0	-1.79938	5.52e-07	0.0133214	0.0389408	0.839367	1
Ssc.9388.1.A1_at	RNF130	ring finger protein 130; goliath protein; g1-related zinc finger protein [Homo sapiens]. [Source:RefSeq;Acc:NM_018434]	493.479	142.318	357.135	-1	0	-1.79387	4.63e-07	0.0111754	1.32735	1.93e-05	0.46582
Ssc.1849.1.A1_at	TSEN34	leukocyte receptor cluster (LRC) member 5 [Homo sapiens]. [Source:RefSeq;Acc:NM_024075]	1501.6	434.382	379.907	-1	0	-1.78946	2.68e-09	6.47e-05	-0.193317	0.108592	1
Ssc.1132.1.S1_at	ZC3HC1	nuclear interacting partner of anaplastic lymphoma kinase (ALK); hematopoietic stem/progenitor cell protein 216 [Homo sapiens]. [Source:RefSeq;Acc:NM_016478]	133.975	38.8244	61.846	-1	0	-1.78693	2.05e-08	0.00049394	0.671718	0.00043181	1
Ssc.7988.1.A1_at	FAM130A1	TGF-beta induced apotosis protein 12 [Homo sapiens]. [Source:RefSeq;Acc:NM_030809]	419.474	121.668	94.8813	-1	0	-1.78563	1.62e-06	0.0391125	-0.358753	0.112849	1
Ssc.829.1.A1_at	LPIN2	Lipin 2. [Source:Uniprot/SWISSPROT;Acc:Q92539]	589.621	171.09	321.286	-1	0	-1.78504	2.02e-07	0.00486614	0.909108	0.000232727	1
Ssc.19634.1.S1_at	MRPL14	mitochondrial ribosomal protein L14 [Homo sapiens]. [Source:RefSeq;Acc:NM_032111]	638.197	185.333	171.509	-1	0	-1.78388	1.64e-06	0.0394663	-0.111841	0.601343	1
Ssc.11200.1.S1_a_at	ABL1	Proto-oncogene tyrosine-protein kinase ABL1 (EC 2.7.1.112) (p150) (c- ABL). [Source:Uniprot/SWISSPROT;Acc:P00519]	606.271	176.101	182.971	-1	0	-1.78356	1.75e-08	0.000423056	0.0552112	0.684038	1
Ssc.9304.1.A1_at	RCHY1	RING finger and CHY zinc finger domain containing protein 1 (Zinc finger protein 363) (CH-rich interacting match with PLAG1) (Androgen receptor N-terminal-interacting protein). [Source:Uniprot/SWISSPROT;Acc:Q96PM5]	649.009	188.564	435.278	-1	0	-1.78318	1.82e-07	0.00438999	1.20688	1.85e-05	0.446466
Ssc.8207.1.A1_at	CAMK1D	calcium/calmodulin-dependent protein kinase ID [Homo sapiens]	665.599	193.473	116.27	-1	0	-1.78252	6.9e-08	0.00166516	-0.734654	0.00053196	1
Ssc.25894.1.S1_at	ASH1L	ash1 (absent, small, or homeotic)-like [Homo sapiens]. [Source:RefSeq;Acc:NM_018489]	695.737	202.674	119.287	-1	0	-1.77938	5.73e-07	0.0138255	-0.764729	0.00182341	1
Ssc.6160.1.S1_at	OBFC1	oligonucleotide/oligosaccharide-binding fold containing 1 [Homo sapiens]. [Source:RefSeq;Acc:NM_024928]	156.104	45.4774	44.2687	-1	0	-1.77929	4.92e-07	0.0118747	-0.0388639	0.836028	1
Ssc.7483.1.A1_at	C1orf77	Protein HT031 (pp7704). [Source:Uniprot/SWISSPROT;Acc:Q9Y3Y2]	857.475	250.317	292.808	-1	0	-1.77634	4.43e-09	0.000106808	0.226201	0.0757317	1
Ssc.19756.1.S1_at	PSMG3	proteasome (prosome, macropain) assembly chaperone 3 [Homo sapiens]	215.122	62.804	140.348	-1	0	-1.77623	1.5e-06	0.0362233	1.16008	0.000161236	1
Ssc.1671.1.S1_at	ZMYM2	zinc finger, MYM-type 2 [Homo sapiens]	541.219	158.115	161.065	-1	0	-1.77524	1e-08	0.000241341	0.0266695	0.834305	1
Ssc.10033.1.A1_at	GRINL1A	GRINL1A complex upstream protein; NMDAR1 subunit-interacting protein; GRINL1A complex protein Gcom6; GRINL1A combined protein Gcom11; GRINL1A combined protein Gcom9; GRINL1A combined protein Gcom13 [Homo sapiens]. [Source:RefSeq;Acc:NM_152451]	417.327	122.041	191.414	-1	0	-1.77382	9.21e-08	0.00222105	0.649334	0.00155857	1
Ssc.30890.1.A1_s_at	ERCC3	TFIIH basal transcription factor complex helicase XPB subunit (EC 3.6.1.-) (Basic transcription factor 2 89 kDa subunit) (BTF2-p89) (TFIIH 89 kDa subunit) (DNA-repair protein complementing XP-B cells) (Xeroderma pigmentosum group B complementing protein)	242.997	71.2778	112.849	-1	0	-1.76941	3.29e-07	0.00792868	0.662863	0.00313339	1
Ssc.20300.1.S1_at	LRP1B	low density lipoprotein receptor-related protein 1B [Homo sapiens]	645.605	189.533	227.04	-1	0	-1.76821	2.08e-07	0.0050161	0.260502	0.147761	1
Ssc.20932.1.S1_a_at	RPAIN	RPA interacting protein [Homo sapiens]. [Source:RefSeq;Acc:NM_032308]	124.895	36.6713	39.347	-1	0	-1.76799	4.62e-07	0.0111434	0.1016	0.585965	1
Ssc.28687.1.S1_at	WDR37	WD-repeat protein 37. [Source:Uniprot/SWISSPROT;Acc:Q9Y2I8]	512.206	150.594	212.935	-1	0	-1.76606	9.86e-08	0.00237911	0.499752	0.00830274	1
Ssc.6592.1.A1_at	PAN2	ubiquitin specific protease 52; PABP-dependent poly(A) nuclease 2 [Homo sapiens]. [Source:RefSeq;Acc:NM_014871]	161.57	47.5069	42.2035	-1	0	-1.76595	6.22e-07	0.0150016	-0.170774	0.37934	1
Ssc.5506.1.A1_at	FAM168B	PREDICTED: similar to CDNA sequence BC043098 [Source:RefSeq_peptide;Acc:XP_371561]	528.492	155.47	138.913	-1	0	-1.76525	5.4e-07	0.0130276	-0.162449	0.395484	1
Ssc.5963.1.A1_at	FAM107A	DRR1 protein (Down regulated in renal cell carcinoma 1) (TU3A protein). [Source:Uniprot/SWISSPROT;Acc:O95990]	405.021	119.252	64.6189	-1	0	-1.76399	1.43e-06	0.0345852	-0.883981	0.00119932	1
Ssc.11586.1.S1_at	OXSM	3-oxoacyl-ACP synthase, mitochondrial [ Homo sapiens ]	340.081	100.462	94.8009	-1	0	-1.75923	3.37e-07	0.00814035	-0.083677	0.641036	1
Ssc.29895.1.S1_at	RAD50	RAD50 homolog isoform 1; RAD50 (S. cerevisiae) homolog [Homo sapiens]. [Source:RefSeq;Acc:NM_005732]	757.154	223.704	253.985	-1	0	-1.759	2.61e-07	0.00629719	0.183154	0.304812	1
Ssc.2416.1.S1_at	BDH2	dehydrogenase/reductase (SDR family) member 6; oxidoreductase UCPA [Homo sapiens]. [Source:RefSeq;Acc:NM_020139]	469.858	138.984	243.222	-1	0	-1.75731	1.96e-10	4.73e-06	0.807352	1.41e-06	0.0339394
Ssc.11134.1.S1_at	PRPF4	U4/U6 small nuclear ribonucleoprotein Prp4 (U4/U6 snRNP 60 kDa protein) (WD splicing factor Prp4) (hPrp4). [Source:Uniprot/SWISSPROT;Acc:O43172]	412.981	122.445	110.074	-1	0	-1.75394	1.89e-06	0.0455134	-0.153664	0.474469	1
Ssc.1468.1.S1_at	EXOC2	Exocyst complex component Sec5. [Source:Uniprot/SWISSPROT;Acc:Q96KP1]	817.381	242.602	275.1	-1	0	-1.75242	6.99e-07	0.016865	0.181363	0.353567	1
Ssc.6646.1.S1_at	GRB7	Growth factor receptor-bound protein 7 (GRB7 adapter protein) (Epidermal growth factor receptor GRB-7) (B47). [Source:Uniprot/SWISSPROT;Acc:Q14451]	870.23	258.363	249.414	-1	0	-1.752	1.09e-06	0.0262898	-0.0508608	0.799845	1
Ssc.2911.1.A1_at	YTHDC1	Putative splicing factor YT521. [Source:Uniprot/SWISSPROT;Acc:Q96MU7]	1296.54	385.57	491.434	-1	0	-1.7496	2.52e-08	0.000608285	0.350005	0.0247543	1
Ssc.21709.1.S1_at	KIAA1107	PREDICTED: KIAA1107 protein [Source:RefSeq_peptide;Acc:XP_034086]	678.065	201.699	253.149	-1	0	-1.74922	1.29e-07	0.00310908	0.327778	0.0622172	1
Ssc.1705.1.S1_at	PCBD1	Pterin-4-alpha-carbinolamine dehydratase (EC 4.2.1.96) (PHS) (4-alpha- hydroxy-tetrahydropterin dehydratase) (Phenylalanine hydroxylase- stimulating protein) (Pterin carbinolamine dehydratase) (PCD) (Dimerization cofactor of hepatocyte nuclear factor 1-al	2145.73	638.391	794.407	-1	0	-1.74896	2.17e-08	0.000523312	0.315437	0.0365919	1
Ssc.5284.1.S1_at	SLC25A4	ADP,ATP carrier protein, heart/skeletal muscle isoform T1 (ADP/ATP translocase 1) (Adenine nucleotide translocator 1) (ANT 1) (Solute carrier family 25, member 4). [Source:Uniprot/SWISSPROT;Acc:P12235]	324.144	96.5386	104.447	-1	0	-1.74746	4.64e-07	0.0111937	0.113596	0.538776	1
Ssc.12475.1.A1_at	PSPH	L-3-phosphoserine phosphatase (EC 3.1.3.3) (PSP) (O-phosphoserine phosphohydrolase) (PSPase). [Source:Uniprot/SWISSPROT;Acc:P78330]	19044.8	5675.48	2318.8	-1	-1	-1.74658	2.26e-08	0.000545883	-1.29136	1.16e-06	0.0280258
Ssc.5243.1.A1_at	PTCH1	Patched protein homolog 1 (PTC1) (PTC). [Source:Uniprot/SWISSPROT;Acc:Q13635]	656.344	196.004	145.099	-1	0	-1.74357	6.59e-07	0.0158909	-0.433839	0.0393317	1
Ssc.24144.1.S1_at	ACVR1B	Serine/threonine-protein kinase receptor R2 precursor (EC 2.7.1.37) (SKR2) (Activin type IB receptor) (ACTR-IB) (Activin receptor-like kinase 4) (ALK-4). [Source:Uniprot/SWISSPROT;Acc:P36896]	1231.78	369.437	219.459	-1	0	-1.73735	8.44e-07	0.0203626	-0.751381	0.00228329	1
Ssc.26438.1.S1_at	TATDN1	TatD DNase domain containing 1; CDA11 protein; hepatocarcinoma high expression protein; CDA11-like protein 2 [Homo sapiens]. [Source:RefSeq;Acc:NM_032026]	317.67	95.2846	270.781	-1	0	-1.73722	1.4e-06	0.033709	1.50681	1.27e-05	0.305905
Ssc.6826.1.S1_at	SELK	Selenoprotein K (HSPC030/HSPC297). [Source:Uniprot/SWISSPROT;Acc:Q9Y6D0]	3449.05	1034.69	1446.62	-1	0	-1.73701	2.33e-08	0.000561051	0.483488	0.00391743	1
Ssc.28506.1.S1_at	SYF2	GCIP-interacting protein p29 isoform 1 [Homo sapiens]. [Source:RefSeq;Acc:NM_015484]	479.531	143.914	260.124	-1	0	-1.73642	9.11e-08	0.00219718	0.853994	0.000162392	1
Ssc.12724.1.S1_at	ATXN10	Ataxin-10 (Spinocerebellar ataxia type 10 protein) (Brain protein E46 homolog). [Source:Uniprot/SWISSPROT;Acc:Q9UBB4]	3511.75	1055.07	937.153	-1	0	-1.73485	1.99e-10	4.8e-06	-0.170989	0.0659701	1
Ssc.5619.1.S1_at	FLJ44606	chromosome 5 open reading frame 63	168.9	50.8415	19.7556	-1	0	-1.73209	1.15e-06	0.0277826	-1.36374	2.55e-05	0.614296
Ssc.3402.1.S1_at	DAG1	Dystroglycan precursor (Dystrophin-associated glycoprotein 1) [Contains: Alpha-dystroglycan (Alpha-DG); Beta-dystroglycan (Beta- DG)]. [Source:Uniprot/SWISSPROT;Acc:Q14118]	7799.19	2355.33	1770.33	-1	0	-1.7274	9.19e-10	2.22e-05	-0.411909	0.00137218	1
Ssc.21074.1.A1_at	SAT1	Diamine acetyltransferase 1 (EC 2.3.1.57) (Spermidine/spermine N(1)- acetyltransferase 1) (SSAT) (SSAT-1) (Putrescine acetyltransferase) (Polyamine N-acetyltransferase 1). [Source:Uniprot/SWISSPROT;Acc:P21673]	25486.3	7702.64	7353.67	-1	0	-1.7263	1.56e-08	0.000376128	-0.0668882	0.607244	1
Ssc.1422.1.S1_at	PRMT5	Protein arginine N-methyltransferase 5 (EC 2.1.1.-) (Shk1 kinase- binding protein 1 homolog) (SKB1Hs) (Jak-binding protein 1) (72 kDa ICln-binding protein). [Source:Uniprot/SWISSPROT;Acc:O14744]	221.36	67.0039	67.0809	-1	0	-1.72408	3e-09	7.24e-05	0.00165678	0.987997	1
Ssc.10944.1.A1_at	BCLAF1	Bcl-2-associated transcription factor 1 (Btf). [Source:Uniprot/SWISSPROT;Acc:Q9NYF8]	2122.06	642.338	670.896	#REF!	0	-1.72406	7.76e-08	0.00187308	0.0627561	0.679209	1
Ssc.5600.3.S1_a_at	PPFIBP2	Liprin-beta 2 (Protein tyrosine phosphatase receptor type f polypeptide-interacting protein binding protein 2) (PTPRF interacting protein binding protein 2). [Source:Uniprot/SWISSPROT;Acc:Q8ND30]	919.148	278.271	193.775	-1	0	-1.72381	8.72e-08	0.00210389	-0.52211	0.00518566	1
Ssc.5143.1.S1_at	VPS37D	Williams-Beuren syndrome critical region protein 24 (Fragment). [Source:Uniprot/SPTREMBL;Acc:Q86XT2]	125.976	38.1495	72.3678	-1	0	-1.72341	1.1e-06	0.0264275	0.923683	0.000596318	1
Ssc.31024.1.A1_at	EXOC6	Exocyst complex component Sec15A. [Source:Uniprot/SWISSPROT;Acc:Q8TAG9]	234.548	71.2616	63.2545	-1	0	-1.71869	1.29e-06	0.0310022	-0.171955	0.397756	1
Ssc.2939.1.S1_at	ProSAPiP1	ProSAPiP1 protein [Homo sapiens]	295.522	89.9224	169.388	-1	0	-1.71651	1.34e-06	0.0322587	0.913575	0.000733204	1
Ssc.17747.1.S1_at	NCBP2	Nuclear cap binding protein subunit 2 (20 kDa nuclear cap binding protein) (NCBP 20 kDa subunit) (CBP20) (NCBP interacting protein 1) (NIP1). [Source:Uniprot/SWISSPROT;Acc:P52298]	1588.09	483.617	645.609	-1	0	-1.71536	8.12e-07	0.0195786	0.416796	0.0470936	1
Ssc.29040.1.A1_at	HMBOX1	homeobox containing 1 [Homo sapiens]	466.966	142.271	156.24	-1	0	-1.71468	1.1e-06	0.026539	0.135126	0.495889	1
Ssc.6090.1.S1_at	AAGAB	alpha- and gamma-adaptin binding protein [Homo sapiens]	705.041	214.866	109.275	-1	0	-1.71427	6.21e-07	0.014975	-0.975475	0.000237151	1
Ssc.13468.1.A1_at	TMEM52	transmembrane protein 52 [Homo sapiens]	393.296	119.963	190.217	-1	0	-1.71302	1.3e-07	0.00313288	0.665058	0.00131009	1
Ssc.8660.1.A1_at	ZMYND11	Zinc finger MYND domain containing protein 11 (Adenovirus 5 E1A- binding protein) (BS69 protein). [Source:Uniprot/SWISSPROT;Acc:Q15326]	2020.61	621.332	882.394	-1	0	-1.70135	5.77e-09	0.000139284	0.506058	0.000996689	1
Ssc.7733.1.S1_at	IMMP1L	IMP1 inner mitochondrial membrane peptidase-like (S. cerevisiae) [Homo sapiens]	680.708	209.738	398.893	-1	0	-1.69845	1.19e-08	0.000287259	0.927418	1.14e-05	0.274425
Ssc.2749.1.S1_at	2004-09-08	Septin 8. [Source:Uniprot/SWISSPROT;Acc:Q92599]	661.993	204.781	137.902	-1	0	-1.69274	6.57e-08	0.00158539	-0.570439	0.00218781	1
Ssc.19762.1.S1_at	PDIA5	Protein disulfide-isomerase A5 precursor (EC 5.3.4.1) (Protein disulfide isomerase-related protein). [Source:Uniprot/SWISSPROT;Acc:Q14554]	1506.86	466.171	373.997	-1	0	-1.69261	6.05e-07	0.0146006	-0.317835	0.102457	1
Ssc.11689.1.A1_at	CCDC41	NY-REN-58 antigen [Homo sapiens]. [Source:RefSeq;Acc:NM_016122]	93.9974	29.1093	41.6587	-1	0	-1.69114	1.02e-06	0.0245822	0.51714	0.0190478	1
Ssc.5605.1.A1_at	ITPR1	Inositol 1,4,5-trisphosphate receptor type 1 (Type 1 inositol 1,4,5- trisphosphate receptor) (Type 1 InsP3 receptor) (IP3 receptor isoform 1) (InsP3R1) (IP3R). [Source:Uniprot/SWISSPROT;Acc:Q14643]	367.554	113.873	136.793	-1	0	-1.69053	1.12e-07	0.00269464	0.264571	0.106337	1
Ssc.11079.1.A1_at	RNASE4	Angiogenin precursor (EC 3.1.27.-) (Ribonuclease 5) (RNase 5). [Source:Uniprot/SWISSPROT;Acc:P03950]	3761.29	1165.83	1481.9	-1	0	-1.68987	1.01e-07	0.00243925	0.346091	0.0404232	1
Ssc.23524.1.S1_at	EXOSC10	Polymyositis/scleroderma autoantigen 2 (Exosome component 10) (Autoantigen PM/Scl 2) (Polymyositis/scleroderma autoantigen 100 kDa) (PM/Scl-100) (P100 polymyositis-scleroderma overlap syndrome associated autoantigen). [Source:Uniprot/SWISSPROT;Acc:Q01780]	264.422	82.1736	110.725	-1	0	-1.68609	9.52e-07	0.0229682	0.430239	0.0413716	1
Ssc.12026.1.A1_at	CASP7	Caspase-7 precursor (EC 3.4.22.-) (ICE-like apoptotic protease 3) (ICE-LAP3) (Apoptotic protease Mch-3) (CMH-1). [Source:Uniprot/SWISSPROT;Acc:P55210]	1519.18	472.177	207.007	-1	0	-1.68589	1.1e-06	0.026605	-1.18965	6.42e-05	1
Ssc.22634.1.S1_at	RB1CC1	Rb1-inducible coiled coil protein 1 [Homo sapiens]. [Source:RefSeq;Acc:NM_014781]	976.135	303.588	424.199	-1	0	-1.68497	1.44e-06	0.034843	0.482626	0.0304497	1
Ssc.9321.1.S1_at	PQLC1	PQ loop repeat containing 1 [Homo sapiens]. [Source:RefSeq;Acc:NM_025078]	196.443	61.4205	971.423	0	1	-1.67732	1.66e-05	0.401542	3.98331	8.22e-09	0.000198299
Ssc.3547.1.S1_at	HTRA1	Serine protease HTRA1 precursor (EC 3.4.21.-) (L56). [Source:Uniprot/SWISSPROT;Acc:Q92743]	3482.67	1090.13	984.89	-1	0	-1.67569	1.69e-06	0.0407457	-0.146472	0.470504	1
Ssc.21549.1.A1_at	MGEA5	meningioma expressed antigen 5 (hyaluronidase); hyaluronidase in meningioma; O-GlcNAcase [Homo sapiens]. [Source:RefSeq;Acc:NM_012215]	458.826	143.741	123.282	-1	0	-1.67447	1.99e-06	0.0479118	-0.221509	0.28992	1
Ssc.19563.1.A1_at	IQCG	IQ motif containing G [Source:RefSeq_peptide;Acc:NP_115639]	492.449	154.354	164.769	-1	0	-1.67373	8.74e-07	0.0210945	0.0942071	0.616693	1
Ssc.12282.1.S1_at	PPP2R5A	Serine/threonine protein phosphatase 2A, 56 kDa regulatory subunit, alpha isoform (PP2A, B subunit, B alpha isoform) (PP2A, B subunit, B56 alpha isoform) (PP2A, B subunit, PR61 alpha isoform) (PP2A, B subunit, R5 alpha isoform). [Source:Uniprot/SWISSPROT	939.642	294.61	324.699	-1	0	-1.6733	6.97e-09	0.000168181	0.140297	0.241841	1
Ssc.11335.1.A1_at	NEK7	Serine/threonine-protein kinase Nek7 (EC 2.7.1.37) (NimA-related protein kinase 7). [Source:Uniprot/SWISSPROT;Acc:Q8TDX7]	170.495	53.4801	75.4483	-1	0	-1.67266	9.64e-07	0.0232648	0.496485	0.0213962	1
Ssc.18207.2.S1_at	RHOQ	ras homolog gene family, member Q [Homo sapiens]	682.672	214.942	110.342	-1	0	-1.66724	4.59e-07	0.0110828	-0.961965	0.000165194	1
Ssc.422.1.S1_at	IGF2R	Cation-independent mannose-6-phosphate receptor precursor (CI Man-6-P receptor) (CI-MPR) (Insulin-like growth factor II receptor) (300 kDa mannose 6-phosphate receptor) (MPR 300) (MPR300) (CD222 antigen). [Source:Uniprot/SWISSPROT;Acc:P11717]	799.444	251.862	188.513	-1	0	-1.66636	9.03e-08	0.00217887	-0.41797	0.0151713	1
Ssc.30746.1.A1_at	TDRD3	Tudor domain containing protein 3. [Source:Uniprot/SWISSPROT;Acc:Q9H7E2]	403.77	127.475	146.845	-1	0	-1.66331	1.03e-06	0.0247947	0.204079	0.293251	1
Ssc.3322.1.A1_at	CHN1	N-chimaerin (NC) (N-chimerin) (Alpha chimerin) (A-chimaerin) (Rho- GTPase-activating protein 2). [Source:Uniprot/SWISSPROT;Acc:P15882]	146.799	46.3623	35.7362	-1	0	-1.66281	4.25e-07	0.0102474	-0.375567	0.0484484	1
Ssc.8535.1.A1_at	CLCC1	Mid-1-related chloride channel 1 [Homo sapiens]. [Source:RefSeq;Acc:NM_015127]	254.551	80.395	117.022	-1	0	-1.66277	1.18e-06	0.0284133	0.5416	0.0149648	1
Ssc.8554.2.S1_at	MRPL18	39s ribosomal protein L18, mitochondrial precursor (L18mt) (MRP-L18) (HSPC071). [Source:Uniprot/SWISSPROT;Acc:Q9H0U6]	267.557	84.5235	40.8078	-1	0	-1.66242	4.57e-08	0.00110166	-1.05051	9.92e-06	0.23926
Ssc.14425.1.A1_at	NIN	Ninein (hNinein). [Source:Uniprot/SWISSPROT;Acc:Q8N4C6]	316.905	100.119	126.762	-1	0	-1.66233	8.67e-07	0.0209064	0.340403	0.087947	1
Ssc.7233.1.A1_at	RFXAP	Regulatory factor X-associated protein (RFX DNA-binding complex 36 kDa subunit) (RFX-associated protein). [Source:Uniprot/SWISSPROT;Acc:O00287]	148.419	46.9147	47.5283	-1	0	-1.66156	1.76e-06	0.0425142	0.0187485	0.925181	1
Ssc.18172.1.A1_at	POLR2F	DNA-directed RNA polymerases I, II, and III 14.4 kDa polypeptide (EC 2.7.7.6) (RPB6) (RPABC14.4) (RPB14.4) (RPABC2). [Source:Uniprot/SWISSPROT;Acc:P61218]	1973.8	624.78	707.93	-1	0	-1.65956	1.04e-06	0.025058	0.180258	0.349933	1
Ssc.10505.1.A1_at	EPC1	enhancer of polycomb 1; enhancer of polycomb homolog 1, (Drosophila) [Homo sapiens]. [Source:RefSeq;Acc:NM_025209]	494.43	156.651	182.281	-1	0	-1.65821	1.2e-06	0.0288775	0.218608	0.2677	1
Ssc.13957.1.A1_at	NUPL1	Nucleoporin p58/p45 (Nucleoporin-like protein 1). [Source:Uniprot/SWISSPROT;Acc:Q9BVL2]	759.761	240.832	233.037	-1	0	-1.65752	3.77e-07	0.00908444	-0.0474639	0.780586	1
Ssc.25092.1.A1_at	MEX3D	ring finger and KH domain containing 1; bcl-2 ARE RNA binding protein; ring finger (C3HC4 type) and KH domain containing 1 [Homo sapiens]. [Source:RefSeq;Acc:NM_203304]	377.662	120.283	104.085	-1	0	-1.65066	4.13e-07	0.00995504	-0.208667	0.238066	1
Ssc.5019.1.S1_at	EXOSC8	exosome component 8 [Homo sapiens]	419.161	133.579	178.601	-1	0	-1.64982	4.15e-07	0.0100177	0.419055	0.0295191	1
Ssc.16988.1.S1_at	C17orf85	ELG protein [Homo sapiens]. [Source:RefSeq;Acc:NM_018553]	151.273	48.2244	122.171	-1	0	-1.64932	1.47e-07	0.00355438	1.34106	2.75e-06	0.0663958
Ssc.28335.1.S1_at	ISCA2	HESB like domain containing 1 [Homo sapiens]. [Source:RefSeq;Acc:NM_194279]	278.545	89.0725	135.52	-1	0	-1.64486	1.01e-06	0.0244251	0.605458	0.0070448	1
Ssc.1553.1.S1_at	CDC2L6	cyclin-dependent kinase (CDC2-like) 11; death-preventing kinase; CDK8-like cyclin-dependent kinase [Homo sapiens]. [Source:RefSeq;Acc:NM_015076]	267.028	85.6264	57.4116	-1	0	-1.64086	1.39e-07	0.00334643	-0.576714	0.00270576	1
Ssc.2616.1.A1_at	EMP2	Epithelial membrane protein-2 (EMP-2) (XMP protein). [Source:Uniprot/SWISSPROT;Acc:P54851]	1419.62	455.741	444.159	-1	0	-1.63922	5.67e-07	0.0136787	-0.0371394	0.832398	1
Ssc.6375.1.A1_at	ZAK	sterile alpha motif and leucine zipper containing kinase AZK [Homo sapiens]	473.668	152.387	130.433	-1	0	-1.63614	1.89e-06	0.0455979	-0.224427	0.271097	1
Ssc.13061.1.S1_at	FNBP1L	formin binding protein 1-like [Homo sapiens]	1053.28	339.399	312.155	-1	0	-1.63383	5.36e-07	0.0129377	-0.120717	0.492157	1
Ssc.28510.1.S1_at	MYLE	MYLE protein (Dexamethasone-induced protein). [Source:Uniprot/SWISSPROT;Acc:O95424]	291.929	94.1482	137.528	-1	0	-1.63261	3.97e-07	0.0095872	0.546724	0.00702322	1
Ssc.6697.1.S1_at	SOX4	Transcription factor SOX-4. [Source:Uniprot/SWISSPROT;Acc:Q06945]	1086.18	351.454	261.779	-1	0	-1.62786	6.74e-08	0.00162674	-0.424987	0.0105459	1
Ssc.4659.1.S1_at	ATPAF1	ATP synthase mitochondrial F1 complex assembly factor 1; homolog of yeast ATP11 [Homo sapiens]. [Source:RefSeq;Acc:NM_022745]	171.28	55.4474	99.0003	-1	0	-1.62716	7.91e-07	0.019091	0.836314	0.000636395	1
Ssc.3458.3.A1_a_at	ACSL5	Long-chain-fatty-acid--CoA ligase 5 (EC 6.2.1.3) (Long-chain acyl-CoA synthetase 5) (LACS 5). [Source:Uniprot/SWISSPROT;Acc:Q9ULC5]	456.252	147.924	145.57	-1	0	-1.62498	2.03e-07	0.0048986	-0.0231415	0.882665	1
Ssc.16750.1.A1_at	ALCAM	CD166 antigen precursor (Activated leukocyte-cell adhesion molecule) (ALCAM). [Source:Uniprot/SWISSPROT;Acc:Q13740]	1402.61	454.928	464.523	-1	0	-1.6244	2.62e-07	0.00632324	0.0301108	0.851503	1
Ssc.15518.1.A1_at	BCL6	B-cell lymphoma 6 protein (BCL-6) (Zinc finger protein 51) (LAZ-3 protein) (BCL-5) (Zinc finger and BTB domain containing protein 27). [Source:Uniprot/SWISSPROT;Acc:P41182]	859.786	280.138	301.155	-1	0	-1.61784	3.44e-08	0.000828908	0.104373	0.432138	1
Ssc.6185.1.A1_at	GON4L	gon-4-like (C. elegans) [Homo sapiens]	143.568	46.7948	46.5031	-1	0	-1.61731	3.93e-07	0.00947746	-0.00902297	0.956826	1
Ssc.10336.1.S1_at	PAIP2	Polyadenylate-binding protein-interacting protein 2 (Poly(A) binding protein-interacting protein 2) (PABP-interacting protein 2) (PAIP-2) (HSPC218). [Source:Uniprot/SWISSPROT;Acc:Q9BPZ3]	3521.2	1148.51	1863.3	-1	0	-1.6163	1.94e-09	4.69e-05	0.698097	1.96e-05	0.473043
Ssc.2696.1.S1_at	NISCH	nischarin; imidazoline receptor candidate; I-1 receptor candidate protein; imidazoline receptor antisera selected [Homo sapiens]. [Source:RefSeq;Acc:NM_007184]	634.537	207.103	204.123	-1	0	-1.61536	1.83e-06	0.0440389	-0.0209045	0.914547	1
Ssc.1070.1.S1_at	SNRPE	small nuclear ribonucleoprotein polypeptide E [Homo sapiens]. [Source:RefSeq;Acc:NM_003094]	4495.09	1473.47	1929.52	-1	0	-1.60914	8.32e-08	0.00200774	0.389025	0.0175326	1
Ssc.773.2.S1_a_at	HIST1H2BK	Histone H2B K (HIRA-interacting protein 1). [Source:Uniprot/SWISSPROT;Acc:O60814]	798.14	262.805	410.418	-1	0	-1.60265	8.85e-07	0.0213403	0.643104	0.00383727	1
Ssc.12021.1.S1_at	SAPS3	sporulation-induced transcript 4-associated protein [Homo sapiens]. [Source:RefSeq;Acc:NM_018312]	328.128	108.151	108.679	-1	0	-1.60121	8.13e-07	0.0196023	0.00702793	0.968441	1
Ssc.25535.1.S1_at	TM6SF1	Transmembrane 6 superfamily member 1. [Source:Uniprot/SWISSPROT;Acc:Q9BZW5]	399.448	131.845	124.559	-1	0	-1.59916	3.48e-08	0.0008396	-0.0820179	0.530573	1
Ssc.4085.1.S1_at	PXN	Paxillin. [Source:Uniprot/SWISSPROT;Acc:P49023]	1010.57	334.367	235.669	-1	0	-1.59567	4.34e-08	0.00104723	-0.50467	0.00254557	1
Ssc.2136.1.S1_at	WRNIP1	Werner helicase interacting protein isoform 1; putative helicase RUVBL [Homo sapiens]. [Source:RefSeq;Acc:NM_020135]	917.839	303.991	318.038	-1	0	-1.59421	1.72e-08	0.000414499	0.0651701	0.591346	1
Ssc.21660.1.A1_at	GCC2	GRIP and coiled-coil domain-containing protein 2 (Golgi coiled coil protein GCC185) (CTCL tumor antigen se1-1) (CLL-associated antigen KW- 11). [Source:Uniprot/SWISSPROT;Acc:Q8IWJ2]	370.329	122.667	133.485	-1	0	-1.59406	4.32e-08	0.00104234	0.121929	0.364863	1
Ssc.1123.1.A1_at	KIAA1737	KIAA1737 [Homo sapiens]	483.982	160.431	170.317	-1	0	-1.593	7.17e-07	0.0172845	0.0862651	0.623021	1
Ssc.10592.1.A1_at	DGUOK	Deoxyguanosine kinase, mitochondrial precursor (EC 2.7.1.113) (dGK). [Source:Uniprot/SWISSPROT;Acc:Q16854]	205.288	68.0966	78.7166	-1	0	-1.592	3.38e-07	0.00815958	0.209085	0.212892	1
Ssc.27287.1.S1_at	MAFG	Transcription factor MafG (V-maf musculoaponeurotic fibrosarcoma oncogene homolog G) (hMAF). [Source:Uniprot/SWISSPROT;Acc:O15525]	523.491	173.909	219.853	-1	0	-1.58984	8.84e-07	0.0213365	0.338211	0.078314	1
Ssc.8064.1.A1_at	GMNN	Geminin. [Source:Uniprot/SWISSPROT;Acc:O75496]	588.569	195.65	219.298	-1	0	-1.58894	1.53e-06	0.0369223	0.164622	0.390043	1
Ssc.16709.1.A1_at	VMA21	VMA21 vacuolar H+-ATPase homolog (S. cerevisiae) [Homo sapiens]	2128.85	707.806	733.185	-1	0	-1.58865	5.96e-09	0.000143657	0.050825	0.64091	1
Ssc.1412.1.S1_at	FAM44B	family with sequence similarity 44, member B [Source:RefSeq_peptide;Acc:NP_612378]	1233.76	410.348	482.049	-1	0	-1.58814	1.43e-07	0.00344471	0.23233	0.136805	1
Ssc.29195.1.S1_at	AFF1	AF-4 protein (Proto-oncogene AF4) (FEL protein). [Source:Uniprot/SWISSPROT;Acc:P51825]	707.345	235.422	218.837	-1	0	-1.58716	1.68e-06	0.0405907	-0.105391	0.581402	1
Ssc.812.1.S1_at	SIDT2	SID1 transmembrane family, member 2; CGI-40 protein [Homo sapiens]. [Source:RefSeq;Acc:NM_015996]	215.851	72.0761	43.496	-1	0	-1.58244	1.36e-06	0.0327323	-0.728638	0.0020785	1
Ssc.73.1.S1_at	FOXO1	Forkhead box protein O1A (Forkhead in rhabdomyosarcoma). [Source:Uniprot/SWISSPROT;Acc:Q12778]	1599.43	534.517	603.355	-1	0	-1.58126	1.39e-06	0.0335389	0.174773	0.35573	1
Ssc.24040.1.S1_at	PPM1D	Protein phosphatase 2C delta isoform (EC 3.1.3.16) (PP2C-delta) (p53- induced protein phosphatase 1) (Protein phosphatase magnesium- dependent 1 delta). [Source:Uniprot/SWISSPROT;Acc:O15297]	309.584	103.48	82.3359	-1	0	-1.58099	2e-07	0.00483129	-0.329753	0.0492204	1
Ssc.28645.1.A1_at	SLC7A1	solute carrier family 7 (cationic amino acid transporter, y+ system), member 1 [Homo sapiens]	364.151	121.865	150.333	-1	0	-1.57925	9.72e-08	0.00234592	0.30288	0.0515403	1
Ssc.21837.1.S1_at	SEH1L	Nucleoporin SEH1 (SEC13-like protein). [Source:Uniprot/SWISSPROT;Acc:Q96EE3]	870.764	291.591	447.382	-1	0	-1.57834	3.93e-07	0.00949039	0.617562	0.00265456	1
Ssc.11159.1.A2_at	CSNK1A1	Casein kinase I, alpha isoform (EC 2.7.1.-) (CKI-alpha) (CK1). [Source:Uniprot/SWISSPROT;Acc:P48729]	4475.61	1499.84	1424.72	-1	0	-1.57727	2.81e-08	0.000677841	-0.0741379	0.556805	1
Ssc.6124.1.S1_at	PRICKLE1	prickle-like 1; REST (RE-1 silencing transcription factor)/NRSF (neuron-restrictive silencer factor)-interacting LIM domain protein [Homo sapiens]. [Source:RefSeq;Acc:NM_153026]	1178.43	397.072	459.093	-1	0	-1.56939	1.72e-06	0.0414126	0.209386	0.279137	1
Ssc.22111.1.S1_at	PPP3CB	Serine/threonine protein phosphatase 2B catalytic subunit, beta isoform (EC 3.1.3.16) (Calmodulin-dependent calcineurin A subunit, beta isoform) (CAM-PRP catalytic subunit). [Source:Uniprot/SWISSPROT;Acc:P16299]	466.752	157.389	137.77	-1	0	-1.56832	1.38e-08	0.000333843	-0.192069	0.11922	1
Ssc.2391.1.S1_at	KLHDC3	testis intracellular mediator protein [Homo sapiens]. [Source:RefSeq;Acc:NM_057161]	616.274	207.839	189.332	-1	0	-1.5681	1.72e-06	0.0414317	-0.134552	0.479232	1
Ssc.6549.1.S1_at	TNFAIP1	Tumor necrosis factor, alpha-induced protein 1, endothelial (B12 protein). [Source:Uniprot/SWISSPROT;Acc:Q13829]	276.07	93.2392	404.468	-1	1	-1.56603	4.56e-08	0.00109952	2.11702	5.25e-09	0.000126561
Ssc.11107.1.S1_at	VAMP3	Vesicle-associated membrane protein 3 (VAMP-3) (Synaptobrevin 3) (Cellubrevin) (CEB). [Source:Uniprot/SWISSPROT;Acc:Q15836]	1007.52	341.083	420.994	-1	0	-1.56261	2.58e-07	0.00623422	0.303677	0.0698328	1
Ssc.6712.1.A1_at	CTCF	Transcriptional repressor CTCF (CCCTC-binding factor) (CTCFL paralog) (11-zinc finger protein). [Source:Uniprot/SWISSPROT;Acc:P49711]	482.328	163.343	162.032	-1	0	-1.56211	1.02e-07	0.00246244	-0.0116244	0.934159	1
Ssc.27246.1.S1_at	ILF2	interleukin enhancer binding factor 2; nuclear factor of activated T-cells, 45-kDa [Homo sapiens]. [Source:RefSeq;Acc:NM_004515]	1047.74	354.952	344.339	-1	0	-1.56159	7.54e-07	0.0181991	-0.0437929	0.799245	1
Ssc.18431.1.S1_at	EIF2B2	Translation initiation factor eIF-2B beta subunit (eIF-2B GDP-GTP exchange factor) (S20I15) (S20III15). [Source:Uniprot/SWISSPROT;Acc:P49770]	1343.78	456.329	360.894	-1	0	-1.55815	1.59e-07	0.00384622	-0.3385	0.0382078	1
Ssc.3970.1.A1_at	SDAD1	SDA1 domain containing 1 [Homo sapiens]. [Source:RefSeq;Acc:NM_018115]	894.141	303.67	448.428	-1	0	-1.558	7.23e-11	1.74e-06	0.562371	5.7e-06	0.137615
Ssc.2579.1.A1_at	KIAA1219	Ral GTPase activating protein, beta subunit (non-catalytic) [Homo sapiens]	221.066	75.0864	132.698	-1	0	-1.55786	1.22e-07	0.00294	0.821527	0.000115584	1
Ssc.13715.1.S1_at	IK	Red protein (RER protein) (IK factor) (Cytokine IK). [Source:Uniprot/SWISSPROT;Acc:Q13123]	667.144	227.068	231.818	-1	0	-1.55488	6.03e-07	0.0145404	0.0298685	0.858428	1
Ssc.24666.1.A1_at	FEM1B	fem-1 homolog b; FEM-1-like death receptor binding protein; FEM-1 (C.elegans) homolog b [Homo sapiens]. [Source:RefSeq;Acc:NM_015322]	1231.57	419.761	445.401	-1	0	-1.55286	1.78e-06	0.0428382	0.085537	0.648478	1
Ssc.28332.1.S1_at	CXorf26	chromosome X open reading frame 26 [Source:RefSeq_peptide;Acc:NP_057584]	800.067	273.665	436.161	-1	0	-1.54771	1.39e-08	0.000334447	0.672449	9.8e-05	1
Ssc.10031.1.A1_at	USP6	ubiquitin specific peptidase 6 (Tre-2 oncogene) [Homo sapiens]	1495.41	513.029	505.336	-1	0	-1.54342	1.7e-06	0.0411138	-0.021798	0.906118	1
Ssc.10718.1.A1_at	CYB5R4	NADPH cytochrome B5 oxidoreductase; flavohemoprotein b5+b5R [Homo sapiens]. [Source:RefSeq;Acc:NM_016230]	376.918	129.453	69.4665	-1	0	-1.54182	7.59e-07	0.0183094	-0.898043	0.000231759	1
Ssc.11789.1.A1_at	PURB	purine-rich element binding protein B [Homo sapiens]. [Source:RefSeq;Acc:NM_033224]	248.973	85.8775	185.047	-1	0	-1.53564	3.2e-07	0.00772932	1.10754	1.74e-05	0.419433
Ssc.30639.1.S1_at	LIMD1	LIM domains containing 1 [Homo sapiens]	226.848	78.3214	77.8064	-1	0	-1.53425	2.95e-07	0.00710595	-0.00951853	0.950585	1
Ssc.1051.1.S1_at	TGOLN2	Trans-Golgi network integral membrane protein 2 precursor (Trans-Golgi network protein TGN51) (TGN46) (TGN48) (TGN38 homolog). [Source:Uniprot/SWISSPROT;Acc:O43493]	2242.82	775.208	956.064	-1	0	-1.53266	5.46e-07	0.0131713	0.302523	0.0851288	1
Ssc.7710.1.S1_at	HCCS	Cytochrome c-type heme lyase (EC 4.4.1.17) (CCHL) (Holocytochrome c- type synthase). [Source:Uniprot/SWISSPROT;Acc:P53701]	220.933	76.4313	80.0805	-1	0	-1.53137	4.53e-07	0.0109299	0.0672879	0.67556	1
Ssc.1658.1.S1_at	ZCCHC14	zinc finger, CCHC domain containing 14; BDG-29 proten [Homo sapiens]. [Source:RefSeq;Acc:NM_015144]	355.944	123.392	78.0462	-1	0	-1.5284	1.52e-06	0.0367337	-0.660852	0.00340376	1
Ssc.5077.1.S1_at	NDRG3	NDRG3 protein. [Source:Uniprot/SWISSPROT;Acc:Q9UGV2]	389.369	135.003	110.265	-1	0	-1.52815	2.51e-07	0.00604463	-0.292014	0.0731813	1
Ssc.29416.1.A1_at	TGFBR3	TGF-beta receptor type III precursor (TGFR-3) (Betaglycan). [Source:Uniprot/SWISSPROT;Acc:Q03167]	94.0708	32.7184	39.6401	-1	0	-1.52365	1.32e-06	0.0318173	0.276858	0.139644	1
Ssc.19651.1.S1_at	WDR42A	H326 [Homo sapiens]. [Source:RefSeq;Acc:NM_015726]	847.067	294.64	289.034	-1	0	-1.52352	3.18e-07	0.00767452	-0.0277125	0.857019	1
Ssc.24668.1.A1_at	CMC1	COX assembly mitochondrial protein homolog (S. cerevisiae) [Homo sapiens]	451.239	157.702	230.352	-1	0	-1.51669	8.3e-07	0.020016	0.546642	0.00707334	1
Ssc.7796.1.A1_at	Q8N997	hypothetical LOC100128374 [ Homo sapiens ]	919.24	321.985	303.069	-1	0	-1.51345	7.29e-07	0.0175932	-0.087347	0.601283	1
Ssc.5772.1.A1_at	IL27RA	class I cytokine receptor; T-cell cytokine receptor [Homo sapiens]. [Source:RefSeq;Acc:NM_004843]	221.071	77.5731	99.3	-1	0	-1.51088	2.16e-07	0.00521687	0.356236	0.0306939	1
Ssc.5832.1.S1_at	JARID2	Jumonji protein (Jumonji/ARID domain-containing protein 2). [Source:Uniprot/SWISSPROT;Acc:Q92833]	317.47	111.432	126.624	-1	0	-1.51045	1.04e-06	0.0251402	0.184381	0.296238	1
Ssc.16846.1.S1_a_at	DCP1A	transcription factor SMIF; decapping enzyme hDcp1a [Homo sapiens]. [Source:RefSeq;Acc:NM_018403]	663.357	232.852	138.472	-1	0	-1.51038	1.11e-06	0.0267158	-0.749816	0.00105993	1
Ssc.3047.1.S1_at	YPEL5	yippee-like 5; yippee protein [Homo sapiens]. [Source:RefSeq;Acc:NM_016061]	1232.02	432.49	653.667	-1	0	-1.51029	1.4e-08	0.000338539	0.595888	0.000219804	1
Ssc.6833.1.S1_at	BTG1	B-cell translocation protein 1 [Homo sapiens]. [Source:RefSeq;Acc:NM_001731]	5618.25	1974.42	1756.41	-1	0	-1.50869	7.28e-07	0.0175599	-0.168797	0.319452	1
Ssc.1090.1.S1_at	KIAA0907	BLOM7 gamma. [Source:Uniprot/SPTREMBL;Acc:Q7Z7E9]	308.415	108.393	121.087	-1	0	-1.50861	9.5e-07	0.0229221	0.159775	0.357381	1
Ssc.18155.1.S1_at	PLRG1	Pleiotropic regulator 1. [Source:Uniprot/SWISSPROT;Acc:O43660]	188.117	66.5761	51.7585	-1	0	-1.49855	3.72e-08	0.000898461	-0.363208	0.0114974	1
Ssc.18002.1.S1_at	CYTH1	Cytohesin 1 (SEC7 homolog B2-1). [Source:Uniprot/SWISSPROT;Acc:Q15438]	467.861	166.298	227.04	-1	0	-1.49231	6.17e-08	0.00148789	0.449173	0.00436783	1
Ssc.17509.1.S1_at	TXNL4A	Thioredoxin-like protein 4A (Thioredoxin-like U5 snRNP protein U5- 15kD) (Spliceosomal U5 snRNP-specific 15 kDa protein) (DIM1 protein homolog). [Source:Uniprot/SWISSPROT;Acc:P83876]	595.289	211.754	246.016	-1	0	-1.4912	3.04e-09	7.32e-05	0.216358	0.0409416	1
Ssc.15249.1.S1_at	BBS4	Bardet-Biedl syndrome 4 protein. [Source:Uniprot/SWISSPROT;Acc:Q96RK4]	435.737	155.32	204.179	-1	0	-1.48821	6.66e-07	0.0160776	0.394588	0.0301803	1
Ssc.17472.1.S1_at	CCDC127	coiled-coil domain containing 127 [Homo sapiens]	210.159	74.9486	96.3338	-1	0	-1.48751	1.31e-07	0.0031561	0.362141	0.0210796	1
Ssc.3817.1.A1_at	PFDN1	Prefoldin subunit 1. [Source:Uniprot/SWISSPROT;Acc:O60925]	486.37	173.563	212.238	-1	0	-1.4866	4.94e-08	0.00119075	0.29023	0.0367821	1
Ssc.16939.1.S1_at	PLEKHJ1	pleckstrin homology domain containing, family J member 1; 9530063M10Rik [Homo sapiens]. [Source:RefSeq;Acc:NM_018049]	593.181	211.764	239.56	-1	0	-1.48602	5.85e-07	0.014116	0.17793	0.278166	1
Ssc.13025.1.A1_at	PDS5A	SCC-112 protein [Homo sapiens]. [Source:RefSeq;Acc:NM_015200]	286.17	102.202	118.053	-1	0	-1.48546	1.01e-06	0.0242563	0.20802	0.232915	1
Ssc.27473.1.S1_at	DCAF5	DDB1 and CUL4 associated factor 5	232.81	83.3274	97.4134	-1	0	-1.48229	8.82e-07	0.0212848	0.22533	0.192439	1
Ssc.21257.1.S1_at	NSMCE2	non-SMC element 2, MMS21 homolog (S. cerevisiae) [Homo sapiens]	348.19	124.893	117.777	-1	0	-1.47918	1.91e-06	0.0461502	-0.0846322	0.638548	1
Ssc.12144.1.S1_at	PTPRJ	Protein kinase C, alpha type (EC 2.7.1.37) (PKC-alpha) (PKC-A). [Source:Uniprot/SWISSPROT;Acc:P17252]	908.074	325.723	661.551	-1	0	-1.47917	2.07e-07	0.00500543	1.02221	1.73e-05	0.416185
Ssc.3669.1.A1_a_at	TRNAU1AP	tRNA selenocysteine associated protein [Homo sapiens]. [Source:RefSeq;Acc:NM_017846]	646.221	232.341	273.346	-1	0	-1.47578	1.95e-07	0.00469449	0.234485	0.119139	1
Ssc.26090.1.A1_at	CAPRIN1	GPI-anchored protein p137 (p137GPI). [Source:Uniprot/SWISSPROT;Acc:Q14444]	234.185	84.6193	110.148	-1	0	-1.46859	9.16e-08	0.00221057	0.380386	0.0129402	1
Ssc.19614.1.S1_at	NFE2L1	Nuclear factor erythroid 2 related factor 1 (NF-E2 related factor 1) (NFE2-related factor 1) (Nuclear factor, erythroid derived 2, like 1) (Transcription factor 11) (Transcription factor HBZ17) (Transcription factor LCR-F1) (Locus control region-factor 1)	1120.87	405.366	516.045	-1	0	-1.46732	2.33e-09	5.63e-05	0.348271	0.00260549	1
Ssc.3822.1.S1_at	GNL3L	guanine nucleotide binding protein-like 3 (nucleolar)-like [Source:RefSeq_peptide;Acc:NP_061940]	244.607	88.8747	169.387	-1	0	-1.46062	4.65e-07	0.011214	0.930475	7.26e-05	1
Ssc.24392.2.A1_at	RAB5B	Ras-related protein Rab-5B. [Source:Uniprot/SWISSPROT;Acc:P61020]	284.611	103.451	89.464	-1	0	-1.46004	4.4e-07	0.010623	-0.209571	0.187027	1
Ssc.4203.1.S1_at	ERBB3	Receptor protein-tyrosine kinase erbB-3 precursor (EC 2.7.1.112) (c- erbB3) (Tyrosine kinase-type cell surface receptor HER3). [Source:Uniprot/SWISSPROT;Acc:P21860]	7537.98	2749.92	2531.83	-1	0	-1.45479	4.44e-07	0.0107163	-0.119207	0.438915	1
Ssc.11152.1.S1_at	MCM3APAS	Protein C21orf85 precursor. [Source:Uniprot/SWISSPROT;Acc:P59088]	453.115	165.315	155.905	-1	0	-1.45466	1.05e-06	0.0252591	-0.0845528	0.611895	1
Ssc.13551.1.S1_at	TSPYL1	TSPY-like 1 [Homo sapiens]	1960.01	715.312	888.076	-1	0	-1.45421	1.42e-06	0.0342053	0.31211	0.0889411	1
Ssc.10607.1.A1_at	TRAPPC6B	Trafficking protein particle complex subunit 6B. [Source:Uniprot/SWISSPROT;Acc:Q86SZ2]	252.186	92.0396	187.087	-1	0	-1.45416	4.99e-08	0.00120407	1.02338	3.93e-06	0.0947575
Ssc.7652.1.A1_at	PTEN	phosphatase and tensin homolog [Homo sapiens]	1383.06	505.074	508.846	-1	0	-1.45329	2.49e-07	0.00600646	0.0107345	0.940188	1
Ssc.14456.1.S1_at	PCBP2	Poly(rC)-binding protein 2 (Alpha-CP2) (hnRNP-E2). [Source:Uniprot/SWISSPROT;Acc:Q15366]	8613.55	3150.88	1971.32	-1	0	-1.45086	1.1e-07	0.00266189	-0.676588	0.000291436	1
Ssc.8576.1.A1_at	KLHL9	Kelch-like protein 9. [Source:Uniprot/SWISSPROT;Acc:Q9P2J3]	892.608	326.565	408.951	-1	0	-1.45066	2.21e-09	5.33e-05	0.324559	0.00369472	1
Ssc.25207.1.A1_at	ITGA6	Integrin alpha-6 precursor (VLA-6) (CD49f). [Source:Uniprot/SWISSPROT;Acc:P23229]	3961.38	1457.36	1389.38	-1	0	-1.44264	4.96e-07	0.0119732	-0.0689162	0.652322	1
Ssc.6174.1.A1_at	AGBL5	ATP/GTP binding protein-like 5 [Homo sapiens]	382.329	141.019	171.786	-1	0	-1.43893	1.64e-08	0.000394607	0.284725	0.0213842	1
Ssc.210.9.A1_at	CTDSP2	C-terminal binding protein 2 [Homo sapiens]	1583.82	584.255	630.473	-1	0	-1.43874	1.23e-06	0.0296947	0.109837	0.51394	1
Ssc.6651.1.S1_at	SNRPD3	small nuclear ribonucleoprotein polypeptide D3; snRNP core protein D3; small nuclear ribonucleoprotein D3 polypeptide (18kD) [Homo sapiens]. [Source:RefSeq;Acc:NM_004175]	2684.82	990.808	1155.45	-1	0	-1.43815	8.06e-09	0.000194478	0.221774	0.0467331	1
Ssc.21940.1.S1_at	TMEM203	transmembrane protein 203 [Homo sapiens]	610.826	225.684	296.572	-1	0	-1.43646	1.02e-06	0.0247143	0.394079	0.0315031	1
Ssc.16084.1.S2_at	ARPP19	cAMP-regulated phosphoprotein 19 (ARPP-19) [Contains: cAMP-regulated phosphoprotein 16 (ARPP-16)]. [Source:Uniprot/SWISSPROT;Acc:P56211]	2287.8	847.099	1329.99	-1	0	-1.43336	9.78e-07	0.0235891	0.650811	0.00181759	1
Ssc.14342.1.A1_at	MSL1	male-specific lethal 1 homolog (Drosophila) [Homo sapiens]	729.58	270.602	346.594	-1	0	-1.43089	1.46e-06	0.0352319	0.357072	0.0535583	1
Ssc.15294.1.S1_at	EIF2B4	Translation initiation factor eIF-2B delta subunit (eIF-2B GDP-GTP exchange factor). [Source:Uniprot/SWISSPROT;Acc:Q9UI10]	302.064	112.231	113.081	-1	0	-1.42838	8.2e-07	0.0197901	0.0108812	0.945311	1
Ssc.2010.1.S1_at	MRPL43	39S ribosomal protein L43, mitochondrial precursor (L43mt) (MRP-L43) (Mitochondrial ribosomal protein bMRP36a). [Source:Uniprot/SWISSPROT;Acc:Q8N983]	784.411	292.259	381.055	-1	0	-1.42436	3.52e-07	0.00849669	0.382753	0.0211119	1
Ssc.14431.1.S1_at	FTSJ2	Putative ribosomal RNA methyltransferase 2 (EC 2.1.1.-) (rRNA (uridine-2-O-)-methyltransferase). [Source:Uniprot/SWISSPROT;Acc:Q9UI43]	383.852	143.265	84.4691	-1	0	-1.42186	1.62e-07	0.00389612	-0.762196	0.000127388	1
Ssc.16693.1.S1_at	ARL2BP	binder of Arl Two; Arf-like 2 binding protein BART1 [Homo sapiens]. [Source:RefSeq;Acc:NM_012106]	858.175	320.619	555.148	-1	0	-1.42041	1.2e-06	0.0290657	0.792011	0.00047498	1
Ssc.5763.1.A1_at	TMEM60	Protein C7orf35 (DC32). [Source:Uniprot/SWISSPROT;Acc:Q9H2L4]	767.987	288.046	480.593	-1	0	-1.41478	5.2e-08	0.0012549	0.738519	6.16e-05	1
Ssc.12634.1.S1_at	HEBP2	heme binding protein 2; putative heme-binding protein; chromosome 6 open reading frame 34 [Homo sapiens]. [Source:RefSeq;Acc:NM_014320]	828.059	310.809	347.768	-1	0	-1.41371	1.59e-06	0.0383587	0.162099	0.345171	1
Ssc.4324.1.S1_at	CAMLG	Calcium-signal modulating cyclophilin ligand (CAML). [Source:Uniprot/SWISSPROT;Acc:P49069]	387.603	145.512	178.981	-1	0	-1.41344	6.83e-07	0.0164697	0.298666	0.0733456	1
Ssc.2811.1.S1_at	CNBP	zinc finger protein 9; zinc finger protein 273; Proximal myotonic myopathy [Homo sapiens]. [Source:RefSeq;Acc:NM_003418]	5135.9	1937.56	2666.25	-1	0	-1.40638	3.4e-07	0.00819336	0.46057	0.00729228	1
Ssc.30673.1.A1_at	ZNF24	zinc finger protein 24 [Homo sapiens]	717.271	271.622	218.675	-1	0	-1.40092	1.28e-06	0.0309705	-0.312808	0.0757177	1
Ssc.3996.1.A1_at	PDLIM1	PDZ and LIM domain protein 1 (LIM domain protein CLP-36) (C-terminal LIM domain protein 1) (Elfin). [Source:Uniprot/SWISSPROT;Acc:O00151]	2133.55	808.835	821.882	-1	0	-1.39934	2.09e-10	5.05e-06	0.0230865	0.739728	1
Ssc.7200.1.A1_at	SLC25A36	64 kDa protein [Source:IPI;Acc:IPI00479910]	467.033	177.762	247.802	-1	0	-1.39358	2.74e-07	0.00662118	0.479241	0.00479568	1
Ssc.11539.1.A1_at	MKRN1	Makorin 1. [Source:Uniprot/SWISSPROT;Acc:Q9UHC7]	194.602	74.0976	77.019	-1	0	-1.39303	5.54e-07	0.0133652	0.0557876	0.70834	1
Ssc.22337.1.S1_at	BCL2L2	Apoptosis regulator Bcl-W (Bcl-2-like 2 protein). [Source:Uniprot/SWISSPROT;Acc:Q92843]	157.336	59.9799	269.386	-1	1	-1.39129	1.82e-07	0.00439067	2.16712	5e-09	0.000120567
Ssc.8211.1.A1_at	DCTN6	Dynactin 6 (WS-3 protein). [Source:Uniprot/SWISSPROT;Acc:O00399]	974.896	371.904	462.693	-1	0	-1.39032	9.92e-08	0.00239323	0.315125	0.0258909	1
Ssc.21632.1.S1_at	LRRC47	leucine rich repeat containing 47 [Homo sapiens]	457.055	175.02	165.32	-1	0	-1.38485	9.72e-07	0.0234499	-0.0822627	0.601473	1
Ssc.12099.1.A1_at	STX7	Syntaxin 7. [Source:Uniprot/SWISSPROT;Acc:O15400]	1609.58	618.556	1180.07	-1	0	-1.37971	3.16e-07	0.00761361	0.931902	3.09e-05	0.74603
Ssc.5185.1.A1_at	RUSC1	RUN and SH3 domain containing protein 1 (New molecule containing SH3 at the carboxy-terminus) (Nesca). [Source:Uniprot/SWISSPROT;Acc:Q9BVN2]	446.115	171.629	167.374	-1	0	-1.37812	1.19e-08	0.000286881	-0.0362167	0.719521	1
Ssc.7868.2.A1_a_at	KLHDC2	Kelch domain containing protein 2 (Hepatocellular carcinoma-associated antigen 33) (Host cell factor homolog LCP). [Source:Uniprot/SWISSPROT;Acc:Q9Y2U9]	1997.16	768.394	865.162	-1	0	-1.37803	1.61e-08	0.000388401	0.171123	0.119495	1
Ssc.3257.1.S1_at	UBE2J2	Ubiquitin-conjugating enzyme E2 J2 (EC 6.3.2.19) (Non-canonical ubiquitin conjugating enzyme 2) (NCUBE2). [Source:Uniprot/SWISSPROT;Acc:Q8N2K1]	346.585	133.635	120.29	-1	0	-1.37491	1.4e-07	0.00336996	-0.151786	0.249983	1
Ssc.8640.1.S1_at	VTI1B	Vesicle transport through interaction with t-SNAREs homolog 1B (Vesicle transport v-SNARE protein Vti1-like 1) (Vti1-rp1). [Source:Uniprot/SWISSPROT;Acc:Q9UEU0]	1078.15	415.878	640.368	-1	0	-1.37432	9.93e-07	0.0239521	0.622743	0.00186297	1
Ssc.29880.1.A1_s_at	GNAL	Guanine nucleotide-binding protein G(olf), alpha subunit (Adenylate cyclase-stimulating G alpha protein, olfactory type). [Source:Uniprot/SWISSPROT;Acc:P38405]	1549.1	597.62	746.042	-1	0	-1.37413	7.15e-07	0.0172489	0.320029	0.0527223	1
Ssc.3750.1.S1_at	MTCH1	mitochondrial carrier homolog 1; presenilin-associated protein; CGI-64 protein [Homo sapiens]. [Source:RefSeq;Acc:NM_014341]	4269.81	1649.83	1403.61	-1	0	-1.37186	1.48e-06	0.0356549	-0.233173	0.168984	1
Ssc.19802.1.S1_at	SSU72	SSU72 RNA polymerase II CTD phosphatase homolog (S. cerevisiae) [Homo sapiens]	364.456	141.016	158.709	-1	0	-1.36989	9.13e-07	0.0220172	0.170527	0.281091	1
Ssc.17303.1.S1_at	PARP2	Poly [ADP-ribose] polymerase-2 (EC 2.4.2.30) (PARP-2) (NAD(+) ADP- ribosyltransferase-2) (Poly[ADP-ribose] synthetase-2) (pADPRT-2) (hPARP-2). [Source:Uniprot/SWISSPROT;Acc:Q9UGN5]	193.684	74.9537	68.673	-1	0	-1.36963	3.5e-07	0.0084349	-0.126258	0.374568	1
Ssc.9655.1.A1_at	CSDA	DNA-binding protein A (Cold shock domain protein A) (Single-strand DNA binding protein NF-GMB). [Source:Uniprot/SWISSPROT;Acc:P16989]	5292.14	2051.01	2073.65	-1	0	-1.36751	1.26e-07	0.00302819	0.0158318	0.89982	1
Ssc.2690.1.S1_at	OTUD4	Putative HIV-1 induced protein HIN-1. [Source:Uniprot/SWISSPROT;Acc:Q01804]	335.849	130.176	147.309	-1	0	-1.36735	1.1e-06	0.0264484	0.178384	0.268351	1
Ssc.4966.1.A1_at	EIF4ENIF1	Eukaryotic translation initiation factor 4E transporter (eIF4E transporter) (4E-T) (Eukaryotic translation initiation factor 4E nuclear import factor 1). [Source:Uniprot/SWISSPROT;Acc:Q9NRA8]	406.892	157.946	152.619	-1	0	-1.36521	1.47e-07	0.00355608	-0.0494982	0.69894	1
Ssc.16648.1.S1_at	TXNIP	thioredoxin interacting protein; upregulated by 1,25-dihydroxyvitamin D-3; thioredoxin binding protein 2 [Homo sapiens]. [Source:RefSeq;Acc:NM_006472]	13571.5	5268.71	5774.91	-1	0	-1.36506	2.48e-08	0.000597665	0.13235	0.232134	1
Ssc.8895.1.S1_at	SERPINB6	Placental thrombin inhibitor (Cytoplasmic antiproteinase) (CAP) (Protease inhibitor 6) (PI-6). [Source:Uniprot/SWISSPROT;Acc:P35237]	196.513	76.3518	102.061	-1	0	-1.36389	9.16e-07	0.0220853	0.418698	0.0177051	1
Ssc.15720.1.A1_at	CNDP2	Cytosolic nonspecific dipeptidase (Glutamate carboxypeptidase-like protein 1) (CNDP dipeptidase 2). [Source:Uniprot/SWISSPROT;Acc:Q96KP4]	4413.83	1719.34	1832.74	-1	0	-1.36017	4.47e-07	0.0107889	0.0921437	0.520614	1
Ssc.12984.1.A1_s_at	VPS36	CGI-145 protein [Homo sapiens]. [Source:RefSeq;Acc:NM_016075]	974.299	380.879	417.594	-1	0	-1.35503	3.04e-08	0.000733452	0.132771	0.236272	1
Ssc.26533.2.A1_at	USP53	ubiquitin specific protease 53 [Source:RefSeq_peptide;Acc:NP_061923]	721.979	282.925	399.322	-1	0	-1.35154	1.42e-06	0.0343539	0.497133	0.00864706	1
Ssc.7001.1.A1_at	ANXA7	Annexin A7 (Annexin VII) (Synexin). [Source:Uniprot/SWISSPROT;Acc:P20073]	903.477	354.244	398.425	-1	0	-1.35074	4.99e-08	0.00120276	0.169563	0.154644	1
Ssc.7680.1.S1_at	UBE2V2	Ubiquitin-conjugating enzyme E2 variant 2 (MMS2) (Enterocyte differentiation associated factor EDAF-1) (Enterocyte differentiation promoting factor) (EDPF-1) (Vitamin D3 inducible protein) (DDVit 1). [Source:Uniprot/SWISSPROT;Acc:Q15819]	756.872	296.91	426.503	-1	0	-1.35002	5.69e-07	0.013726	0.522529	0.00362749	1
Ssc.6271.1.S1_at	PAF1	Paf1, RNA polymerase II associated factor, homolog (S. cerevisiae) [Homo sapiens]	369.599	145.326	122.097	-1	0	-1.34666	1.1e-06	0.0264705	-0.251265	0.12391	1
Ssc.4100.1.S1_at	MED1	Peroxisome proliferator-activated receptor binding protein (PBP) (PPAR binding protein) (Thyroid hormone receptor-associated protein complex 220 kDa component) (Trap220) (Thyroid receptor interacting protein 2) (TRIP2) (p53 regulatory protein RB18A) (Vita	442.61	174.152	199.571	-1	0	-1.34569	2.82e-08	0.000681345	0.19656	0.0869581	1
Ssc.16475.1.S1_at	COL4A3	Collagen alpha 3(IV) chain precursor (Goodpasture antigen). [Source:Uniprot/SWISSPROT;Acc:Q01955]	1483.22	584.3	528.169	-1	0	-1.34395	1.08e-07	0.00259821	-0.14571	0.246546	1
Ssc.25853.1.A1_at	RAB23	Ras-related protein Rab-23 (HSPC137). [Source:Uniprot/SWISSPROT;Acc:Q9ULC3]	179.925	70.8865	67.8599	-1	0	-1.34381	1.9e-07	0.00458917	-0.0629504	0.626879	1
Ssc.14071.1.S1_at	MIOS	missing oocyte, meiosis regulator, homolog (Drosophila) [Homo sapiens]	222.267	87.5786	125.141	-1	0	-1.34364	2.45e-07	0.0059086	0.514901	0.00222006	1
Ssc.3441.1.A1_at	GMFB	Glia maturation factor beta (GMF-beta). [Source:Uniprot/SWISSPROT;Acc:P60983]	1246.56	492.015	504.622	-1	0	-1.34117	2.17e-08	0.000522435	0.0364982	0.725704	1
Ssc.17620.1.S1_at	DDX24	ATP-dependent RNA helicase DDX24 (DEAD-box protein 24). [Source:Uniprot/SWISSPROT;Acc:Q9GZR7]	724.063	285.978	188.398	-1	0	-1.34021	7.7e-09	0.000185686	-0.602121	4.49e-05	1
Ssc.21255.1.S1_at	MPZL1	myelin protein zero-like 1 isoform a; protein zero related [Homo sapiens]. [Source:RefSeq;Acc:NM_003953]	530.707	210.179	277.284	-1	0	-1.3363	6.82e-07	0.0164546	0.39975	0.017343	1
Ssc.12312.1.A1_at	NOLC1	Nucleolar phosphoprotein p130 (Nucleolar 130 kDa protein) (140 kDa nucleolar phosphoprotein) (Nopp140) (Nucleolar and coiled-body phosphoprotein 1). [Source:Uniprot/SWISSPROT;Acc:Q14978]	402.949	159.829	130.619	-1	0	-1.33407	1.27e-06	0.0307241	-0.291164	0.0813918	1
Ssc.4122.1.A1_at	TMSB4Y	Thymosin beta-4, Y-chromosomal. [Source:Uniprot/SWISSPROT;Acc:O14604]	25137.3	9975.3	10618.1	-1	0	-1.3334	3.83e-08	0.000923972	0.0900954	0.416132	1
Ssc.2395.3.A1_at	VPS26A	Vacuolar protein sorting 26 (Vesicle protein sorting 26) (hVPS26). [Source:Uniprot/SWISSPROT;Acc:O75436]	1769.58	702.33	914.482	-1	0	-1.33319	4.35e-07	0.0104993	0.380806	0.0173991	1
Ssc.5727.1.S1_at	NAT15	N-acetyltransferase 15 (GCN5-related, putative) [Mus musculus]	535.12	212.594	316.39	-1	0	-1.33176	1.85e-06	0.0446905	0.573604	0.00396858	1
Ssc.3024.1.S1_at	LEMD3	Inner nuclear membrane protein Man1. [Source:Uniprot/SWISSPROT;Acc:Q9Y2U8]	392.094	155.814	349.787	-1	1	-1.33137	1.64e-08	0.000396493	1.16665	1.59e-07	0.00383575
Ssc.25188.1.A1_at	SOS1	Son of sevenless protein homolog 1 (SOS-1). [Source:Uniprot/SWISSPROT;Acc:Q07889]	233.912	93.0087	85.8907	-1	0	-1.33053	5.56e-08	0.00134048	-0.114864	0.320383	1
Ssc.10589.1.A1_at	FAHD2A	fumarylacetoacetate hydrolase domain containing 2A; CGI-105 protein; fumarylacetoacetate hydrolase domain containing 1 [Homo sapiens]. [Source:RefSeq;Acc:NM_016044]	456.092	181.407	210.486	-1	0	-1.33009	3.75e-07	0.00904092	0.214494	0.136514	1
Ssc.1967.1.A1_at	PHF21A	BRAF35/HDAC2 complex [Homo sapiens]. [Source:RefSeq;Acc:NM_016621]	1260.17	501.762	390.618	-1	0	-1.32854	1.91e-06	0.0460526	-0.361243	0.0427566	1
Ssc.24440.1.A1_at	CAB39L	Calcium binding protein 39-like (Mo25-like protein) (Antigen MLAA-34). [Source:Uniprot/SWISSPROT;Acc:Q9H9S4]	175.287	69.907	121.62	-1	0	-1.32621	9.65e-07	0.0232842	0.798876	0.000215387	1
Ssc.27240.1.S1_at	PDRG1	p53 and DNA damage-regulated protein. [Source:Uniprot/SWISSPROT;Acc:Q9NUG6]	594.123	237.155	324.158	-1	0	-1.32493	2.31e-09	5.58e-05	0.450864	0.000177763	1
Ssc.1106.1.S1_at	UPF1	LAG1 longevity assurance homolog 1 (UOG-1 protein) (LAG1 protein). [Source:Uniprot/SWISSPROT;Acc:P27544]	254.815	101.789	120.574	-1	0	-1.32386	7.93e-07	0.0191296	0.244336	0.116519	1
Ssc.1445.1.S1_at	KCND3	Potassium voltage-gated channel subfamily D member 3 (Voltage-gated potassium channel subunit Kv4.3). [Source:Uniprot/SWISSPROT;Acc:Q9UK17]	301.595	120.548	244.241	-1	0	-1.32301	1.55e-06	0.037507	1.0187	4.08e-05	0.985249
Ssc.1618.1.A1_at	MOCS1	Molybdenum cofactor biosynthesis protein 1 B (MOCS1B) (Molybdenum cofactor synthesis-step 1 protein A-B) (Molybdenum cofactor biosynthesis protein C). [Source:Uniprot/SWISSPROT;Acc:Q9NZB8]	390.529	156.396	142.026	-1	0	-1.32022	1.81e-06	0.0435798	-0.139045	0.390387	1
Ssc.19873.1.S1_at	COL17A1	Collagen alpha 1(XVII) chain (Bullous pemphigoid antigen 2) (180 kDa bullous pemphigoid antigen 2). [Source:Uniprot/SWISSPROT;Acc:Q9UMD9]	1943.44	780.071	616.197	-1	0	-1.31694	1.89e-07	0.00455403	-0.340214	0.0188792	1
Ssc.3726.1.S1_at	TAF11	Transcription initiation factor TFIID subunit 11 (Transcription initiation factor TFIID 28 kDa subunit) (TAF(II)28) (TAFII-28) (TAFII28) (TFIID subunit p30-beta). [Source:Uniprot/SWISSPROT;Acc:Q15544]	366.388	147.419	249.446	-1	0	-1.31345	8.54e-08	0.00206026	0.758807	3.89e-05	0.938936
Ssc.26840.1.A1_at	ZNF638	zinc finger, matrin-like; CTCL tumor antigen se33-1; NP220 nuclear protein [Homo sapiens]. [Source:RefSeq;Acc:NM_014497]	459.442	185.611	208.397	-1	0	-1.3076	3.54e-07	0.00853022	0.167058	0.226657	1
Ssc.6451.1.S1_at	ZNF267	zinc finger protein 616 [Homo sapiens]. [Source:RefSeq;Acc:NM_178523]	461.197	186.368	287.606	-1	0	-1.30723	1.49e-06	0.0360281	0.625942	0.00170144	1
Ssc.17751.1.S1_at	RALGPS1	Ral guanine nucleotide exchange factor RalGPS1A. [Source:Uniprot/SPTREMBL;Acc:Q9NZ16]	233.598	94.6643	96.9831	-1	0	-1.30314	2.39e-07	0.00576998	0.0349128	0.785007	1
Ssc.3218.1.S1_at	MKNK1	MAP kinase-interacting serine/threonine kinase 1 (EC 2.7.1.37) (MAP kinase signal-integrating kinase 1) (Mnk1). [Source:Uniprot/SWISSPROT;Acc:Q9BUB5]	217.528	88.283	130.127	-1	0	-1.301	8.81e-07	0.0212501	0.55971	0.00243504	1
Ssc.2365.1.S1_at	SIP1	Survival of motor neuron protein-interacting protein 1 (SMN- interacting protein 1) (Component of gems 2) (Gemin2). [Source:Uniprot/SWISSPROT;Acc:O14893]	377.662	153.337	193.333	-1	0	-1.30038	9.15e-07	0.0220686	0.334376	0.0394349	1
Ssc.6834.1.A1_at	TMEM68	transmembrane protein 68 [Homo sapiens]	1588.04	645.551	1265.92	-1	0	-1.29864	8.85e-07	0.0213455	0.971587	3.16e-05	0.761166
Ssc.7578.1.A1_at	AOF2	Amine oxidase flavin containing domain protein 2 (AOF2 protein) (BRAF- HDAC complex protein BHC110). [Source:Uniprot/SWISSPROT;Acc:O60341]	418.507	170.277	135.577	-1	0	-1.29737	1.04e-07	0.00251875	-0.328763	0.0154935	1
Ssc.6025.2.A1_at	STAT1	Signal transducer and activator of transcription 1-alpha/beta (Transcription factor ISGF-3 components p91/p84). [Source:Uniprot/SWISSPROT;Acc:P42224]	8430.08	3431.16	2965.23	-1	0	-1.29685	1.91e-06	0.045995	-0.210553	0.198028	1
Ssc.6764.2.S1_at	PPP3CA	Serine/threonine protein phosphatase 2B catalytic subunit, alpha isoform (EC 3.1.3.16) (Calmodulin-dependent calcineurin A subunit, alpha isoform) (CAM-PRP catalytic subunit). [Source:Uniprot/SWISSPROT;Acc:Q08209]	997.134	406.444	390.526	-1	0	-1.29473	4.78e-07	0.0115362	-0.05764	0.673236	1
Ssc.31101.1.S1_at	UPF2	UPF2 regulator of nonsense transcripts homolog; regulator of nonsense transcripts 2; yeast Upf2p homolog [Homo sapiens]. [Source:RefSeq;Acc:NM_015542]	251.079	102.458	51.995	-1	0	-1.2931	7.08e-07	0.0170794	-0.978594	2.32e-05	0.560616
Ssc.3709.1.S1_at	MRPL10	mitochondrial ribosomal protein L10 isoform a [Homo sapiens]. [Source:RefSeq;Acc:NM_145255]	607.795	248.315	242.746	-1	0	-1.29141	1.35e-08	0.000326095	-0.0327266	0.732276	1
Ssc.11692.2.S1_at	GOSR2	27 kDa Golgi SNARE protein (Golgi SNAP receptor complex member 2) (Membrin). [Source:Uniprot/SWISSPROT;Acc:O14653]	103.315	42.2923	66.0966	-1	0	-1.28858	9.76e-07	0.0235516	0.644183	0.000917103	1
Ssc.27547.1.A1_at	DLG1	discs, large homolog 1 (Drosophila) [Homo sapiens]	604.32	247.553	303.532	-1	0	-1.28758	4.52e-07	0.0109027	0.294113	0.0475162	1
Ssc.21600.1.S1_at	SKAP2	src family associated phosphoprotein 2; src kinase-associated phosphoprotein of 55-related protein; src-associated adaptor protein; Fyn-associated phosphoprotein SKAP55 homologue; Pyk2/RAFTK-associated protein [Homo sapiens]. [Source:RefSeq;Acc:NM_003930]	1044.75	427.978	480.535	-1	0	-1.28755	8.8e-08	0.00212386	0.167104	0.163271	1
Ssc.7688.2.S1_at	ACAT1	Acetyl-CoA acetyltransferase, mitochondrial precursor (EC 2.3.1.9) (Acetoacetyl-CoA thiolase) (T2). [Source:Uniprot/SWISSPROT;Acc:P24752]	1034.71	427.113	281.514	-1	0	-1.27654	1.82e-06	0.0438073	-0.601409	0.0021824	1
Ssc.6076.1.S1_at	PHF14	PHD finger protein 14. [Source:Uniprot/SWISSPROT;Acc:O94880]	101.239	41.8638	30.042	-1	0	-1.274	1.75e-06	0.0422528	-0.478725	0.00864944	1
Ssc.21547.1.A1_at	DENND1B	DENN/MADD domain containing 1B [Homo sapiens]	317.873	131.837	81.7968	-1	0	-1.26969	2.54e-09	6.12e-05	-0.688644	2.99e-06	0.0721578
Ssc.8972.1.S1_at	BRP44L	Brain protein 44-like protein (HSPC040) (CGI-129) (PNAS-115). [Source:Uniprot/SWISSPROT;Acc:Q9Y5U8]	6039.18	2504.95	4712.43	-1	0	-1.26957	9.17e-07	0.0221234	0.91169	4.68e-05	1
Ssc.9513.1.S1_at	CHCHD1	coiled-coil-helix-coiled-coil-helix domain containing 1; chromosome 10 open reading frame 34 [Homo sapiens]. [Source:RefSeq;Acc:NM_203298]	1129.91	469.556	610.031	-1	0	-1.26683	3.61e-08	0.000870244	0.377585	0.00333077	1
Ssc.2160.1.S1_at	ATG5	Autophagy protein 5-like (APG5-like) (Apoptosis-specific protein). [Source:Uniprot/SWISSPROT;Acc:Q9H1Y0]	376.584	156.498	212.252	-1	0	-1.26683	3.18e-07	0.00766956	0.439636	0.00496498	1
Ssc.17022.1.S1_at	TCTA	T-cell leukemia translocation-associated gene protein. [Source:Uniprot/SWISSPROT;Acc:P57738]	223.649	93.0804	216.233	-1	1	-1.26469	9.48e-08	0.00228581	1.21604	3.5e-07	0.00844087
Ssc.11132.1.S1_a_at	RPS18	ribosomal protein S18; 40S ribosomal protein S18 [Homo sapiens]. [Source:RefSeq;Acc:NM_022551]	20008.3	8329.31	5498.57	-1	0	-1.26433	7.72e-07	0.0186128	-0.599141	0.00113525	1
Ssc.18492.1.A1_at	FBXW9	F-box and WD-40 domain protein 9 [Homo sapiens]. [Source:RefSeq;Acc:NM_032301]	105.463	43.9202	54.4209	-1	0	-1.26377	1.51e-06	0.0363365	0.309274	0.0582485	1
Ssc.5583.1.A1_at	CSTF3	cleavage stimulation factor subunit 3 [Homo sapiens]. [Source:RefSeq;Acc:NM_001326]	251.782	104.95	121.552	-1	0	-1.26247	7.89e-07	0.0190291	0.211866	0.149369	1
Ssc.13850.2.S1_at	EFHA1	EF-hand domain family, member A1 [Homo sapiens]	572.253	238.594	268.625	-1	0	-1.2621	6.65e-07	0.0160499	0.171039	0.228832	1
Ssc.25792.1.S1_at	PIGP	Phosphatidylinositol N-acetylglucosaminyltransferase subunit P (EC 2.4.1.198) (Phosphatidylinositol-glycan biosynthesis, class P protein) (PIG-P) (Down syndrome critical region protein 5) (Down syndrome critical region protein C). [Source:Uniprot/SWISSPRO	1011.11	422.046	677.72	-1	0	-1.26047	1.45e-07	0.00349031	0.68329	0.000105794	1
Ssc.5551.1.S1_at	FUNDC2	FUN14 domain containing 2; cervical cancer oncogene 3; hepatitis C virus core-binding protein 6 [Homo sapiens]. [Source:RefSeq;Acc:NM_023934]	715.059	299.766	337.254	-1	0	-1.25422	6.28e-07	0.0151398	0.169998	0.226191	1
Ssc.16383.1.A1_at	CPNE3	Copine III. [Source:Uniprot/SWISSPROT;Acc:O75131]	1232.39	516.971	762.474	-1	0	-1.2533	8.29e-07	0.0199951	0.560604	0.00179349	1
Ssc.20618.1.A1_at	EXOSC9	Exosome complex exonuclease RRP45 (EC 3.1.13.-) (Exosome component 9) (Polymyositis/scleroderma autoantigen 1) (Autoantigen PM/Scl 1) (Polymyositis/scleroderma autoantigen 75 kDa) (PM/Scl-75) (P75 polymyositis-scleroderma overlap syndrome associated autoa	272.608	114.5	140.188	-1	0	-1.25148	1.69e-06	0.0407909	0.29202	0.0718487	1
Ssc.14155.1.A1_at	CDC5L	CDC5-like; Cell division cycle 5, S. pombe, homolog-like; CDC5 (cell division cycle 5, S. pombe, homolog)-like; Cdc5-related protein [Homo sapiens]. [Source:RefSeq;Acc:NM_001253]	1530.47	642.888	576.002	-1	0	-1.25133	1.33e-06	0.0320992	-0.158493	0.290845	1
Ssc.3048.1.S1_at	Q9BQ49	chromosome 19 open reading frame 42 [ Homo sapiens ]	965.465	406.003	567.21	-1	0	-1.24973	6.8e-07	0.0164106	0.482392	0.00413851	1
Ssc.396.1.S1_a_at	DBI	diazepam binding inhibitor (GABA receptor modulator, acyl-CoA binding protein) [Homo sapiens]	10080.9	4253.02	7030.47	-1	0	-1.24507	6.03e-10	1.45e-05	0.725133	3.92e-07	0.00945418
Ssc.6872.1.S1_at	UBL3	Ubiquitin-like protein 3 (HCG-1 protein). [Source:Uniprot/SWISSPROT;Acc:O95164]	2712.83	1146.49	2718.89	-1	1	-1.24258	3.33e-08	0.000803495	1.2458	8.2e-08	0.00197743
Ssc.12507.1.S1_at	HADH	Short chain 3-hydroxyacyl-CoA dehydrogenase, mitochondrial precursor (EC 1.1.1.35) (HCDH) (Medium and short chain L-3-hydroxyacyl-coenzyme A dehydrogenase). [Source:Uniprot/SWISSPROT;Acc:Q16836]	2037.87	862.964	665.682	-1	0	-1.23969	5.64e-07	0.0135982	-0.374466	0.0149757	1
Ssc.3355.1.S1_at	HDAC1	Histone deacetylase 1 (HD1). [Source:Uniprot/SWISSPROT;Acc:Q13547]	963.474	408.145	297.334	-1	0	-1.23916	2.97e-07	0.0071573	-0.456999	0.00324435	1
Ssc.13776.1.S1_at	NT5C2	Cytosolic purine 5-nucleotidase (EC 3.1.3.5) (5-nucleotidase cytosolic II). [Source:Uniprot/SWISSPROT;Acc:P49902]	395.696	170.33	118.007	-1	0	-1.21606	1.7e-06	0.0411183	-0.529461	0.00350843	1
Ssc.3751.1.A1_at	KIAA0174	increased sodium tolerance 1 homolog (yeast) [Homo sapiens]	850.939	366.385	429.414	-1	0	-1.21569	4.8e-07	0.0115848	0.229006	0.0945761	1
Ssc.1183.1.S1_at	STEAP1	Six transmembrane epithelial antigen of prostate. [Source:Uniprot/SWISSPROT;Acc:Q9UHE8]	1032.25	445.773	68.1806	0	-1	-1.21141	0.000811062	1	-2.70888	1.65e-06	0.0398584
Ssc.3856.1.S1_at	PI4K2A	phosphatidylinositol 4-kinase type II [Homo sapiens]. [Source:RefSeq;Acc:NM_018425]	359.316	155.586	131.39	-1	0	-1.20754	1.22e-06	0.0294913	-0.243857	0.102194	1
Ssc.10936.1.S1_at	KIAA0232	KIAA0232 [Homo sapiens]	180.899	78.346	94.291	-1	0	-1.20725	7.97e-07	0.0192186	0.267261	0.0659734	1
Ssc.9571.1.S1_at	ZFAND6	zinc finger, A20 domain containing 3; protein associated with PRK1 [Homo sapiens]. [Source:RefSeq;Acc:NM_019006]	2907.34	1260.94	1703.54	-1	0	-1.2052	1.02e-10	2.47e-06	0.43404	7.94e-06	0.191487
Ssc.18416.2.S1_at	LEPROTL1	Leptin receptor overlapping transcript-like 1 (My047 protein) (UNQ577/PRO1139). [Source:Uniprot/SWISSPROT;Acc:O95214]	305.645	132.767	182.549	-1	0	-1.20296	6.61e-08	0.00159477	0.459381	0.000911714	1
Ssc.8150.1.A1_at	RBBP4	Chromatin assembly factor 1 subunit C (CAF-1 subunit C) (Chromatin assembly factor I p48 subunit) (CAF-I 48 kDa subunit) (CAF-Ip48) (Retinoblastoma binding protein p48) (Retinoblastoma-binding protein 4) (RBBP-4) (MSI1 protein homolog). [Source:Uniprot/SW	2177.36	952.885	1094.46	-1	0	-1.19221	6.45e-08	0.00155702	0.199849	0.0722533	1
Ssc.26634.1.A1_at	TMEM30B	PREDICTED: similar to gene [Source:RefSeq_peptide;Acc:XP_090844]	515.675	226.341	509.594	-1	0	-1.18797	1.2e-06	0.0289921	1.17085	3.32e-06	0.0801325
Ssc.8846.1.A1_at	ESRP1	epithelial splicing regulatory protein 1	1625.93	714.299	765.681	-1	0	-1.18667	1.47e-07	0.00355679	0.100215	0.375112	1
Ssc.7595.1.A1_at	CRBN	cereblon; protein x 0001 [Homo sapiens]. [Source:RefSeq;Acc:NM_016302]	358.226	157.563	233.14	-1	0	-1.18494	4.25e-07	0.0102571	0.565268	0.000693745	1
Ssc.15701.1.S1_at	TTC11	Tetratricopeptide repeat protein 11 (TPR repeat protein 11) (CGI-135). [Source:Uniprot/SWISSPROT;Acc:Q9Y3D6]	2104.1	929.608	1186.78	-1	0	-1.17851	1.55e-06	0.0374855	0.352355	0.0259993	1
Ssc.5163.1.S1_at	GCNT2	N-acetyllactosaminide beta-1,6-N-acetylglucosaminyl-transferase (EC 2.4.1.150) (N-acetylglucosaminyltransferase) (I-branching enzyme) (IGNT). [Source:Uniprot/SWISSPROT;Acc:Q06430]	4939.59	2183.81	3164.99	-1	0	-1.17754	1.05e-06	0.0252588	0.535353	0.00189025	1
Ssc.1969.1.A1_at	TSC22D1	Transforming growth factor beta 1 induced transcript 4 protein (Regulatory protein TSC-22) (TGFB stimulated clone 22 homolog) (hucep- 2). [Source:Uniprot/SWISSPROT;Acc:Q15714]	4297.05	1906.99	5511.16	-1	1	-1.17204	1.84e-07	0.00444528	1.53106	3.1e-08	0.000747745
Ssc.2396.1.A1_at	ARL6IP2	ADP-ribosylation factor-like 6 interacting protein 2; ADP-ribosylation-like factor 6 interacting protein 2 [Homo sapiens]. [Source:RefSeq;Acc:NM_022374]	991.9	441.456	877.385	-1	0	-1.16793	1.56e-06	0.0375644	0.990942	1.72e-05	0.414269
Ssc.21045.1.S1_at	U2AF1	Splicing factor U2AF 35 kDa subunit (U2 auxiliary factor 35 kDa subunit) (U2 snRNP auxiliary factor small subunit). [Source:Uniprot/SWISSPROT;Acc:Q01081]	2043.67	909.851	939.424	-1	0	-1.16746	5.97e-09	0.000144028	0.0461465	0.565589	1
Ssc.3717.1.S1_at	VPS24	vacuolar protein sorting 24; neuroendocrine differentiation factor; comparative gene identification transcript 149 [Homo sapiens]. [Source:RefSeq;Acc:NM_016079]	1679.71	748.031	1013.21	-1	0	-1.16704	7.31e-09	0.000176248	0.437766	0.000198211	1
Ssc.7521.1.A1_at	RORB	Nuclear receptor ROR-beta (Nuclear receptor RZR-beta). [Source:Uniprot/SWISSPROT;Acc:Q92753]	1237.75	551.397	554.013	-1	0	-1.16655	6.5e-07	0.0156887	0.00682831	0.956957	1
Ssc.11045.1.S1_at	NOL7	nucleolar protein 7, 27kDa; retinoic acid repressible protein; chromosome 6 open reading frame 90 [Homo sapiens]. [Source:RefSeq;Acc:NM_016167]	1117.16	501.805	757.263	-1	0	-1.15463	2.02e-06	0.0486695	0.593667	0.00128521	1
Ssc.11661.1.A1_at	PPP1CC	Serine/threonine protein phosphatase PP1-gamma catalytic subunit (EC 3.1.3.16) (PP-1G) (Protein phosphatase 1C catalytic subunit). [Source:Uniprot/SWISSPROT;Acc:P36873]	4536.01	2037.85	1905.98	-1	0	-1.15437	1.31e-08	0.000315837	-0.0965182	0.270366	1
Ssc.328.1.A1_at	JAK1	Tyrosine-protein kinase JAK1 (EC 2.7.1.112) (Janus kinase 1) (JAK-1). [Source:Uniprot/SWISSPROT;Acc:P23458]	3527.07	1585.8	1662.6	-1	0	-1.15326	1.03e-08	0.000248085	0.0682323	0.418236	1
Ssc.4403.1.A1_at	CKS1B	Cyclin-dependent kinases regulatory subunit 1 (CKS-1) (PNAS-16 / PNAS- 143). [Source:Uniprot/SWISSPROT;Acc:P61024]	1810.74	817.008	1010.23	-1	0	-1.14816	1.08e-07	0.00261181	0.306267	0.0120867	1
Ssc.18505.1.A1_at	CCDC93	coiled-coil domain containing 93 [Homo sapiens]	163.219	73.6713	297.383	0	1	-1.14763	3.14e-05	0.758437	2.01315	3.65e-07	0.00880027
Ssc.25237.1.S1_at	DNAJC21	DnaJ (Hsp40) homolog, subfamily C, member 21 [Homo sapiens]	193.609	87.5017	158.552	-1	0	-1.14576	1.62e-08	0.000391801	0.857575	7.52e-07	0.0181365
Ssc.10542.1.S1_at	EXOSC1	3-5 exoribonuclease CSL4 homolog (EC 3.1.13.-) (Exosome component 1) (CGI-108). [Source:Uniprot/SWISSPROT;Acc:Q9Y3B2]	295.671	133.809	165.254	-1	0	-1.14382	1.12e-06	0.0270287	0.304509	0.0372281	1
Ssc.18899.1.A1_at	TTC17	tetratricopeptide repeat domain 17 [Homo sapiens]. [Source:RefSeq;Acc:NM_018259]	559.629	253.496	283.291	-1	0	-1.14251	4.91e-07	0.0118327	0.160324	0.200816	1
Ssc.11757.1.S1_at	SMAD1	Mothers against decapentaplegic homolog 1 (SMAD 1) (Mothers against DPP homolog 1) (Mad-related protein 1) (Transforming growth factor- beta signaling protein-1) (BSP-1) (hSMAD1) (JV4-1). [Source:Uniprot/SWISSPROT;Acc:Q15797]	841.732	381.359	460.823	-1	0	-1.14221	4.67e-08	0.00112626	0.273064	0.0138983	1
Ssc.6055.1.A1_at	SLC46A3	solute carrier family 46, member 3 [Homo sapiens]	165.039	74.8859	380.912	0	1	-1.14004	0.000239653	1	2.34669	7.97e-07	0.0192353
Ssc.3708.1.S1_at	NDUFA12	NADH-ubiquinone oxidoreductase subunit B17.2 (EC 1.6.5.3) (EC 1.6.99.3) (Complex I-B17.2) (CI-B17.2) (CIB17.2) (13 kDa differentiation-associated protein). [Source:Uniprot/SWISSPROT;Acc:Q9UI09]	4065.83	1847.85	1727.78	-1	0	-1.1377	2.63e-07	0.00633587	-0.0969259	0.397515	1
Ssc.10328.1.A1_at	ARHGAP28	Rho GTPase activating protein 28 [Homo sapiens]	74.099	33.7381	180.533	0	1	-1.13508	0.000353275	1	2.41981	9.12e-07	0.021997
Ssc.24479.1.A1_at	C5orf24	chromosome 5 open reading frame 24 [Homo sapiens]	909.562	414.133	454.034	-1	0	-1.13508	2.62e-09	6.33e-05	0.132705	0.0849062	1
Ssc.5535.1.S1_at	SAFB	Scaffold attachment factor B (Scaffold attachment factor B1) (SAF-B) (HSP27 estrogen response element-TATA box-binding protein) (HSP27 ERE- TATA-binding protein). [Source:Uniprot/SWISSPROT;Acc:Q15424]	1103.02	502.635	345.52	-1	0	-1.13388	4.33e-07	0.0104555	-0.540744	0.000705472	1
Ssc.11111.1.S1_at	SF3B14a	Pre-mRNA branch site protein p14 (SF3B 14 kDa subunit) (CGI-110) (HSPC175) (Ht006). [Source:Uniprot/SWISSPROT;Acc:Q9Y3B4]	1809.17	824.547	1008.89	-1	0	-1.13365	4.57e-08	0.00110321	0.291101	0.00936061	1
Ssc.7522.1.A1_at	NDUFA2	NADH-ubiquinone oxidoreductase B8 subunit (EC 1.6.5.3) (EC 1.6.99.3) (Complex I-B8) (CI-B8). [Source:Uniprot/SWISSPROT;Acc:O43678]	3439.17	1570.49	1561.47	-1	0	-1.13085	3.61e-09	8.72e-05	-0.00830592	0.910091	1
Ssc.24991.1.S1_at	TERF2IP	Telomeric repeat binding factor 2 interacting protein 1 (TRF2- interacting telomeric protein Rap1) (hRap1). [Source:Uniprot/SWISSPROT;Acc:Q9NYB0]	872.617	400.216	532.262	-1	0	-1.12457	1.08e-07	0.00259587	0.411356	0.00174391	1
Ssc.7403.2.S1_at	MAP1LC3B	Microtubule-associated proteins 1A/1B light chain 3B (MAP1A/MAP1B LC3 B) (MAP1A/1B light chain 3 B). [Source:Uniprot/SWISSPROT;Acc:Q9GZQ8]	2470.65	1133.69	1233.94	-1	0	-1.12387	2e-07	0.00481574	0.122246	0.272607	1
Ssc.4125.1.A1_at	HDAC5	Histone deacetylase 5 (HD5) (Antigen NY-CO-9). [Source:Uniprot/SWISSPROT;Acc:Q9UQL6]	204.438	93.9828	143.636	-1	0	-1.12119	5.4e-08	0.00130152	0.611951	4.31e-05	1
Ssc.6071.1.S2_at	SET	SET protein (Phosphatase 2A inhibitor I2PP2A) (I-2PP2A) (Template activating factor I) (TAF-I) (HLA-DR associated protein II) (PHAPII) (Inhibitor of granzyme A-activated DNase) (IGAAD). [Source:Uniprot/SWISSPROT;Acc:Q01105]	1345.78	619.037	587.719	-1	0	-1.12034	6.45e-07	0.0155596	-0.0748984	0.54092	1
Ssc.11119.1.S1_at	SERBP1	PAI-1 mRNA-binding protein; chromodomain helicase DNA binding protein 3 interacting protein [Homo sapiens]. [Source:RefSeq;Acc:NM_015640]	5211.95	2399.76	2096.14	-1	0	-1.11893	1.53e-08	0.000368992	-0.195154	0.0365156	1
Ssc.4161.1.A1_at	MAP3K7IP2	mitogen-activated protein kinase kinase kinase 7 interacting protein 2 isoform 1; TAK1-binding protein 2 [Homo sapiens]. [Source:RefSeq;Acc:NM_015093]	1116.98	514.306	556.202	-1	0	-1.1189	1.34e-08	0.000322296	0.11298	0.189537	1
Ssc.29739.1.A1_at	ARV1	likely ortholog of yeast ARV1 [Homo sapiens]. [Source:RefSeq;Acc:NM_022786]	547.517	252.23	522.466	-1	0	-1.11817	1.33e-06	0.0320019	1.0506	5.75e-06	0.138602
Ssc.14217.1.A1_at	MOBKL3	preimplantation protein 3 isoform 1 [Homo sapiens]. [Source:RefSeq;Acc:NM_015387]	504.793	233.124	425.115	-1	0	-1.11459	9.59e-07	0.0231404	0.866753	2.41e-05	0.580223
Ssc.1650.1.A1_at	GTF2I	General transcription factor II-I (GTFII-I) (TFII-I) (Bruton tyrosine kinase-associated protein-135) (BTK-associated protein-135) (BAP-135) (SRF-Phox1 interacting protein) (SPIN) (Williams-Beuren syndrome chromosome region 6 protein). [Source:Uniprot/SWIS	1266.94	586.626	480.013	-1	0	-1.11084	1.9e-07	0.00459503	-0.289368	0.0182042	1
Ssc.7139.1.S1_at	DHFR	Dihydrofolate reductase (EC 1.5.1.3). [Source:Uniprot/SWISSPROT;Acc:P00374]	246.358	115.049	76.9405	-1	0	-1.09851	7.03e-09	0.000169554	-0.580433	9.62e-06	0.232022
Ssc.14416.1.A1_at	ATP6V1D	Vacuolar ATP synthase subunit D (EC 3.6.3.14) (V-ATPase D subunit) (Vacuolar proton pump D subunit) (V-ATPase 28 kDa accessory protein). [Source:Uniprot/SWISSPROT;Acc:Q9Y5K8]	1074.62	505.073	609.692	-1	0	-1.08926	9.22e-08	0.00222364	0.271587	0.0158014	1
Ssc.16994.1.S1_a_at	PNKD	myofibrillogenesis regulator 1; trans-activated by hepatitis C virus core protein 2; likely ortholog of mouse brain protein 17 [Homo sapiens]. [Source:RefSeq;Acc:NM_022572]	531.015	249.805	190.462	-1	0	-1.08795	3.81e-07	0.0092007	-0.3913	0.00446043	1
Ssc.7499.1.A1_at	EIF2AK4	eukaryotic translation initiation factor 2 alpha kinase 4 [Homo sapiens]	284.115	133.901	138.6	-1	0	-1.08531	1.22e-06	0.0294838	0.049766	0.692904	1
Ssc.4755.1.A1_at	TMEM199	transmembrane protein 199 [Homo sapiens]	351.291	165.717	208.806	-1	0	-1.08395	1.26e-06	0.0303764	0.333443	0.0205605	1
Ssc.13766.1.A1_at	MCL1	Induced myeloid leukemia cell differentiation protein Mcl-1. [Source:Uniprot/SWISSPROT;Acc:Q07820]	3219.78	1526.99	2249.46	-1	0	-1.07627	2.79e-08	0.000672607	0.558891	3.78e-05	0.911358
Ssc.7264.1.A1_at	NACAP1	nascent-polypeptide-associated complex alpha polypeptide [Homo sapiens]. [Source:RefSeq;Acc:NM_005594]	16653.7	7899.95	7168.25	-1	0	-1.07593	1.97e-10	4.75e-06	-0.140223	0.020732	1
Ssc.1058.1.S1_at	GABARAPL2	Gamma-aminobutyric acid receptor-associated protein-like 2 (GABA(A) receptor-associated protein-like 2) (Ganglioside expression factor 2) (GEF-2) (General protein transport factor p16) (MAP1 light chain 3 related protein). [Source:Uniprot/SWISSPROT;Acc:P6	3387.48	1611.24	2287.09	-1	0	-1.07204	3.29e-08	0.000794404	0.505345	0.000100346	1
Ssc.2636.1.S1_at	CUL3	Cullin homolog 3 (CUL-3). [Source:Uniprot/SWISSPROT;Acc:Q13618]	2375.65	1138.13	1220.11	-1	0	-1.06166	5.36e-11	1.29e-06	0.100348	0.0487266	1
Ssc.12449.1.S1_at	VKORC1	vitamin K epoxide reductase complex, subunit 1 isoform 1; vitamin K1 epoxide reductase (warfarin-sensitive); phylloquinone epoxide reductase; vitamin K dependent clotting factors deficiency 2; Vitamin K-dependent clotting factors, combined deficiency of,	1347.11	645.803	743.194	-1	0	-1.0607	4.69e-07	0.0113185	0.202646	0.089892	1
Ssc.5931.1.A1_at	KIAA0528	KIAA0528 [Homo sapiens]	362.468	173.954	257.537	-1	0	-1.05915	7.6e-09	0.000183284	0.566075	9.28e-06	0.223771
Ssc.16893.1.S1_at	ARFIP1	Arfaptin 1 (ADP-ribosylation factor interacting protein 1). [Source:Uniprot/SWISSPROT;Acc:P53367]	1827.44	877.635	1209.63	-1	0	-1.05813	1.37e-06	0.033103	0.462872	0.00294523	1
Ssc.25768.1.S1_at	ARMC1	armadillo repeat-containing protein; armadillo repeat containing protein [Homo sapiens]. [Source:RefSeq;Acc:NM_018120]	320.3	153.872	172.778	-1	0	-1.05769	4.39e-08	0.00105846	0.167189	0.077451	1
Ssc.13845.1.A1_at	ZNF286A	Zinc finger protein 286. [Source:Uniprot/SWISSPROT;Acc:Q9HBT8]	966.88	466.422	581.989	-1	0	-1.0517	2.17e-08	0.00052359	0.319354	0.00212321	1
Ssc.5197.1.S1_at	CDC26	CDC26 subunit of anaphase promoting complex; chromosome 9 open reading frame 17 [Homo sapiens]. [Source:RefSeq;Acc:NM_139286]	896.25	432.519	474.788	-1	0	-1.05114	1.77e-06	0.0425927	0.134519	0.299503	1
Ssc.1890.1.A1_at	RPL26L1	60S ribosomal protein L26-like 1. [Source:Uniprot/SWISSPROT;Acc:Q9UNX3]	1793.91	867.179	937.364	-1	0	-1.04871	3.09e-07	0.00744338	0.112279	0.299732	1
Ssc.6704.1.S1_at	HIBADH	3-hydroxyisobutyrate dehydrogenase, mitochondrial precursor (EC 1.1.1.31) (HIBADH). [Source:Uniprot/SWISSPROT;Acc:P31937]	274.168	132.738	399.557	0	1	-1.04648	1.82e-05	0.4379	1.58982	8.24e-07	0.0198709
Ssc.24198.1.S1_at	RALBP1	RalA binding protein 1 (RalBP1) (Ral interacting protein 1) (76-kDa Ral-interacting protein) (Dinitrophenyl S-glutathione ATPase) (DNP-SG ATPase). [Source:Uniprot/SWISSPROT;Acc:Q15311]	599.894	291.233	280.821	-1	0	-1.04253	3.37e-07	0.0081199	-0.0525234	0.621544	1
Ssc.1222.1.S1_at	SUB1	Activated RNA polymerase II transcriptional coactivator p15 (Positive cofactor 4) (PC4) (p14). [Source:Uniprot/SWISSPROT;Acc:P53999]	2372.96	1153.34	1488.32	-1	0	-1.04087	7.45e-07	0.0179792	0.367863	0.00743684	1
Ssc.19029.1.A1_at	WAPAL	KIAA0261 [Source:RefSeq_peptide;Acc:NP_055860]	263.561	128.121	171.164	-1	0	-1.04063	7.54e-07	0.0181874	0.417868	0.00344366	1
Ssc.20943.1.S1_at	COMMD3	COMM domain containing protein 3 (Bup protein). [Source:Uniprot/SWISSPROT;Acc:Q9UBI1]	1002.21	487.216	744.966	-1	0	-1.04056	8.44e-09	0.000203496	0.612614	4.12e-06	0.0994654
Ssc.6123.1.S1_at	UQCR	Ubiquinol-cytochrome C reductase complex 6.4 kDa protein (EC 1.10.2.2) (Complex III subunit XI). [Source:Uniprot/SWISSPROT;Acc:O14957]	2395.14	1166.54	1262.8	-1	0	-1.03787	1.84e-06	0.0443139	0.114382	0.370353	1
Ssc.24336.1.S1_at	GMPS	GMP synthase [glutamine-hydrolyzing] (EC 6.3.5.2) (Glutamine amidotransferase) (GMP synthetase). [Source:Uniprot/SWISSPROT;Acc:P49915]	533.716	259.985	253.777	-1	0	-1.03765	7.49e-07	0.0180768	-0.0348672	0.76057	1
Ssc.7058.1.A1_at	GTF2A2	Transcription initiation factor IIA gamma chain (TFIIA P12 subunit) (TFIIA-12) (TFIIAS) (TFIIA-gamma). [Source:Uniprot/SWISSPROT;Acc:P52657]	2318.85	1131.92	1144.89	-1	0	-1.03464	4.85e-09	0.000117097	0.0164464	0.812432	1
Ssc.11141.1.S1_at	SEC11A	Microsomal signal peptidase 18 kDa subunit (EC 3.4.-.-) (SPase 18 kDa subunit) (SPC18) (Endopeptidase SP18). [Source:Uniprot/SWISSPROT;Acc:P21378]	2193.82	1076.49	1156.45	-1	0	-1.0271	2.5e-08	0.000602778	0.103369	0.216386	1
Ssc.1502.1.S1_at	IGBP1	Immunoglobulin-binding protein 1 (CD79a-binding protein 1) (B cell signal transduction molecule alpha 4) (Alpha 4 protein). [Source:Uniprot/SWISSPROT;Acc:P78318]	1379.35	678.252	637.484	-1	0	-1.02409	1.11e-09	2.68e-05	-0.0894317	0.152673	1
Ssc.21347.1.S1_at	VBP1	von Hippel-Lindau binding protein 1; VHL binding protein-1; prefoldin 3 [Homo sapiens]. [Source:RefSeq;Acc:NM_003372]	880.296	433.61	491.297	-1	0	-1.02159	6.83e-08	0.00164796	0.180199	0.0616939	1
Ssc.5490.1.A1_at	PAPOLA	Poly(A) polymerase alpha (EC 2.7.7.19) (PAP) (Polynucleotide adenylyltransferase alpha) (Fragment). [Source:Uniprot/SWISSPROT;Acc:P51003]	2177.73	1074.16	1299.42	-1	0	-1.01961	5.42e-07	0.0130781	0.274648	0.0255914	1
Ssc.9843.1.A1_at	AP3M1	Adapter-related protein complex 3 mu 1 subunit (Mu-adaptin 3A) (AP-3 adapter complex mu3A subunit). [Source:Uniprot/SWISSPROT;Acc:Q9Y2T2]	664.529	328.003	426.203	-1	0	-1.01863	4.43e-07	0.0106958	0.377832	0.00404645	1
Ssc.7656.1.A1_at	NPEPPS	Puromycin-sensitive aminopeptidase (EC 3.4.11.-) (PSA). [Source:Uniprot/SWISSPROT;Acc:P55786]	1082.21	534.231	515.274	-1	0	-1.01845	1.68e-07	0.00404459	-0.0521228	0.591161	1
Ssc.6670.1.A1_at	SLC39A6	solute carrier family 39 (zinc transporter), member 6; LIV-1 protein, estrogen regulated; solute carrier family 39 (metal ion transporter), member 6 [Homo sapiens]. [Source:RefSeq;Acc:NM_012319]	388.506	191.933	185.854	-1	0	-1.01734	1.2e-06	0.0289629	-0.0464338	0.693711	1
Ssc.4036.1.S1_at	MED21	RNA polymerase II holoenzyme component SRB7 (RNAPII complex component SRB7). [Source:Uniprot/SWISSPROT;Acc:Q13503]	558.73	276.504	403.809	-1	0	-1.01485	6.58e-07	0.0158795	0.546369	0.000385938	1
Ssc.23132.1.A1_at	NUDT9	ADP-ribose pyrophosphatase, mitochondrial precursor (EC 3.6.1.13) (ADP-ribose diphosphatase) (Adenosine diphosphoribose pyrophosphatase) (ADPR-PPase) (ADP-ribose phosphohydrolase) (Nucleoside diphosphate- linked moiety X motif 9) (UNQ3012/PRO9771). [Sourc	970.279	480.623	669.427	-1	0	-1.01349	7.38e-07	0.017803	0.47802	0.00113661	1
Ssc.16886.1.A1_at	UAP1	UDP-N-acetylhexosamine pyrophosphorylase (Antigen X) (AGX) (Sperm- associated antigen 2) [Includes: UDP-N-acetylgalactosamine pyrophosphorylase (EC 2.7.7.-) (AGX-1); UDP-N-acetylglucosamine pyrophosphorylase (EC 2.7.7.23) (AGX-2)]. [Source:Uniprot/SWISSPR	1958.54	970.691	1043.88	-1	0	-1.0127	6.83e-07	0.016485	0.104875	0.352197	1
Ssc.5824.2.S1_a_at	NRD1	Nardilysin precursor (EC 3.4.24.61) (N-arginine dibasic convertase) (NRD convertase) (NRD-C). [Source:Uniprot/SWISSPROT;Acc:O43847]	368.95	182.929	228.746	-1	0	-1.01214	5.04e-07	0.0121626	0.322464	0.0106473	1
Ssc.20060.1.A1_at	TRIP12	Thyroid receptor interacting protein 12 (TRIP12). [Source:Uniprot/SWISSPROT;Acc:Q14669]	1594.3	793.224	704.708	-1	0	-1.00712	4.33e-07	0.0104403	-0.170704	0.124349	1
Ssc.1154.1.A1_at	RPL36	Lon protease homolog, mitochondrial precursor (EC 3.4.21.-) (Lon protease-like protein) (LONP) (LONHs). [Source:Uniprot/SWISSPROT;Acc:P36776]	13436.3	6685.6	5692.32	-1	0	-1.00701	8.01e-08	0.00193303	-0.23204	0.0217347	1
Ssc.10112.1.A1_at	MBTPS1	Membrane-bound transcription factor site-1 protease precursor (EC 3.4.21.-) (Site-1 protease) (Subtilisin/kexin-isozyme-1) (SKI-1). [Source:Uniprot/SWISSPROT;Acc:Q14703]	909.65	453.08	448.481	-1	0	-1.00555	1.87e-06	0.0451756	-0.0147199	0.903651	1
Ssc.8148.1.S1_at	CST3	cystatin C [Homo sapiens]	2078.7	1035.42	1104.12	-1	0	-1.00547	1.03e-07	0.00249424	0.0926728	0.318473	1
Ssc.1912.1.S1_at	MRPS10	Mitochondrial 28S ribosomal protein S10 (MRP-S10) (MSTP040). [Source:Uniprot/SWISSPROT;Acc:P82664]	550.08	274.145	269.462	-1	0	-1.0047	6.45e-08	0.00155493	-0.024854	0.774211	1
Ssc.17288.2.A1_at	SNW1	Nuclear protein SkiP (Ski-interacting protein) (SNW1 protein) (Nuclear receptor coactivator NCoA-62). [Source:Uniprot/SWISSPROT;Acc:Q13573]	908.824	453.101	434.189	-1	0	-1.00417	1.01e-06	0.024429	-0.0615081	0.591882	1
Ssc.843.1.S1_at	GFER	Augmenter of liver regeneration (hERV1 protein). [Source:Uniprot/SWISSPROT;Acc:P55789]	188.696	94.1716	194.609	-1	0	-1.0027	1.76e-06	0.0425233	1.04721	2.79e-06	0.0672356
Ssc.1559.1.S1_at	TMEM93	transmembrane protein 93 [Homo sapiens]	735.312	367.349	414.836	-1	0	-1.00121	2.22e-07	0.00535738	0.175391	0.0931444	1
Ssc.7990.1.A1_at	HTRA4	Probable serine protease HTRA4 precursor (EC 3.4.21.-). [Source:Uniprot/SWISSPROT;Acc:P83105]	467.418	242.575	86.7272	0	-1	-0.946283	6.68e-06	0.161054	-1.48387	2.05e-07	0.00495304
Ssc.429.1.A1_at	S100G	Vitamin D-dependent calcium-binding protein, intestinal (CABP) (Calbindin D9K). [Source:Uniprot/SWISSPROT;Acc:P29377]	706.167	391.339	1918.72	0	1	-0.851589	0.00269334	1	2.29365	1.44e-06	0.0346439
Ssc.8379.1.A1_at	SLC35A1	CMP-sialic acid transporter (CMP-Sia-Tr) (CMP-SA-Tr) (Solute carrier family 35 member A1). [Source:Uniprot/SWISSPROT;Acc:P78382]	412.229	230.093	955.412	0	1	-0.841226	2.39e-05	0.576184	2.0539	9.33e-09	0.000225041
Ssc.3187.1.S1_at	EAF1	ELL associated factor 1; ELL (eleven nineteen lysine-rich leukemia gene)-associated factor 1; 4933403C17Rik [Homo sapiens]. [Source:RefSeq;Acc:NM_033083]	434.89	242.988	732.843	0	1	-0.839768	0.000236134	1	1.59262	1.74e-06	0.041917
Ssc.18197.1.A1_at	TUSC2	Tumor suppressor candidate 2 (PDGFA-associated protein 2) (Fus-1 protein) (Fusion 1 protein). [Source:Uniprot/SWISSPROT;Acc:O75896]	208.495	117.81	285.488	0	1	-0.823555	2.23e-05	0.537979	1.27698	8.43e-07	0.0203357
Ssc.24095.2.A1_at	FGFR1	Basic fibroblast growth factor receptor 1 precursor (EC 2.7.1.112) (FGFR-1) (bFGF-R) (Fms-like tyrosine kinase-2) (c-fgr). [Source:Uniprot/SWISSPROT;Acc:P11362]	33.8568	19.3699	145.221	0	1	-0.805633	0.00903253	1	2.90637	5.75e-07	0.0138707
Ssc.8274.1.A1_at	PFN2	Profilin II. [Source:Uniprot/SWISSPROT;Acc:P35080]	462.482	269.931	2088.58	0	1	-0.776804	0.000172332	1	2.95186	1.02e-09	2.46e-05
Ssc.12715.1.S1_s_at	C1orf21	chromosome 1 open reading frame 21 [ Homo sapiens ]	297.536	177.697	468.523	0	1	-0.743639	0.000156867	1	1.3987	1.16e-06	0.0279411
Ssc.14239.1.A1_at	TNPO1	transportin 1 [Homo sapiens]	346.638	208.153	98.2986	0	-1	-0.735786	3.17e-06	0.0764865	-1.0824	1.77e-07	0.00426045
Ssc.18001.1.A1_at	FOXQ1	Forkhead box protein Q1 (Hepatocyte nuclear factor 3 forkhead homolog 1) (HNF-3/forkhead-like protein 1) (HFH-1). [Source:Uniprot/SWISSPROT;Acc:Q9C009]	335.833	204.311	5.74164	0	-1	-0.716977	0.109309	1	-5.15316	2.35e-07	0.00567562
Ssc.17592.1.S1_at	ANKH	Progressive ankylosis protein homolog (ANK) (UNQ241/PRO274). [Source:Uniprot/SWISSPROT;Acc:Q9HCJ1]	13.6627	8.5717	133.78	0	1	-0.672591	0.107207	1	3.96414	1.55e-06	0.0374124
Ssc.17965.1.S1_at	TMEM86A	transmembrane protein 86A [Homo sapiens]	372.235	236.454	1467.81	0	1	-0.654655	0.0078359	1	2.63404	1.51e-07	0.00364622
Ssc.30397.1.A1_at	CCDC146	coiled-coil domain containing 146 [Homo sapiens]	197.72	126.854	14.2461	0	-1	-0.640291	0.00728187	1	-3.15453	1.69e-08	0.00040865
Ssc.24271.1.S1_at	MAP1LC3A	Microtubule-associated proteins 1A/1B light chain 3A (MAP1A/MAP1B LC3 A) (MAP1A/1B light chain 3 A). [Source:Uniprot/SWISSPROT;Acc:Q9H492]	357.2	268.379	1228.68	0	1	-0.412464	0.0232466	1	2.19477	7.45e-08	0.00179615
Ssc.24461.1.S1_a_at	HAAO	3-hydroxyanthranilate 3,4-dioxygenase (EC 1.13.11.6) (3-HAO) (3- hydroxyanthranilic acid dioxygenase) (3-hydroxyanthranilate oxygenase). [Source:Uniprot/SWISSPROT;Acc:P46952]	30.5137	24.225	148.084	0	1	-0.332959	0.145294	1	2.61184	2.83e-07	0.00682748
Ssc.4368.1.S1_at	FBXO32	F-box only protein 32 (Muscle atrophy F-box protein) (MAFbx) (Atrogin- 1). [Source:Uniprot/SWISSPROT;Acc:Q969P5]	64.0905	53.9942	222.757	0	1	-0.247307	0.247937	1	2.0446	1.98e-06	0.0477832
Ssc.13172.1.A1_at	GCNT1	Beta-1,3-galactosyl-O-glycosyl-glycoprotein beta-1,6-N- acetylglucosaminyltransferase (EC 2.4.1.102) (Core 2 branching enzyme) (Core2-GlcNAc-transferase) (C2GNT) (Core 2 GNT). [Source:Uniprot/SWISSPROT;Acc:Q02742]	106.16	96.268	385.265	0	1	-0.141119	0.223865	1	2.00072	5.02e-09	0.000121066
Ssc.22221.1.S1_a_at	GKP3	Glycerol kinase, testis specific 1 (EC 2.7.1.30) (ATP:glycerol 3- phosphotransferase) (Glycerokinase) (GK). [Source:Uniprot/SWISSPROT;Acc:Q14409]	77.7548	72.4483	616.056	0	1	-0.101978	0.70358	1	3.08804	4.22e-07	0.0101733
Ssc.12927.1.S1_at	HIGD1A	HIG1 hypoxia inducible domain family, member 1A [ Homo sapiens ]	1570.8	1484	3316.15	0	1	-0.0820102	0.465481	1	1.16002	1.13e-06	0.027259
Ssc.37.1.S1_at	HPR	Haptoglobin-related protein precursor. [Source:Uniprot/SWISSPROT;Acc:P00739]	8.32868	7.87922	14307.4	0	1	-0.0800344	0.882921	1	10.8264	1.62e-09	3.91e-05
Ssc.8295.1.A1_at	AGXT2L1	alanine-glyoxylate aminotransferase 2-like 1 [Homo sapiens]. [Source:RefSeq;Acc:NM_031279]	4.63134	4.58037	6559.11	0	1	-0.0159654	0.920154	1	10.4838	4.99e-15	1.2e-10
Ssc.15556.1.S1_at	CD44	CD44 antigen precursor (Phagocytic glycoprotein I) (PGP-1) (HUTCH-I) (Extracellular matrix receptor-III) (ECMR-III) (GP90 lymphocyte homing/adhesion receptor) (Hermes antigen) (Hyaluronate receptor) (Heparan sulfate proteoglycan) (Epican) (CDw44). [Source	183.209	190.185	720.172	0	1	0.0539126	0.770637	1	1.92094	1.18e-06	0.028531
Ssc.1199.1.A1_at	HSD17B4	Peroxisomal multifunctional enzyme type 2 (MFE-2) (D-bifunctional protein) (DBP) (17-beta-hydroxysteroid dehydrogenase 4) (17-beta-HSD 4) [Includes: D-3-hydroxyacyl-CoA dehydratase (EC 4.2.1.-); 3- hydroxyacyl-CoA dehydrogenase (EC 1.1.1.35)]. [Source:Uni	466.391	507.22	1084.82	0	1	0.121072	0.289456	1	1.09678	1.99e-06	0.0480727
Ssc.26046.1.S1_at	RBPJ	recombination signal binding protein for immunoglobulin kappa J region [Homo sapiens]	33.1217	36.1705	112.791	0	1	0.127035	0.371248	1	1.64077	3.52e-07	0.00848707
Ssc.10429.1.S1_at	ANKRD1	cardiac ankyrin repeat protein; cytokine inducible nuclear protein [Homo sapiens]. [Source:RefSeq;Acc:NM_014391]	4.64763	5.38311	489.326	0	1	0.211944	0.391761	1	6.50621	7.32e-11	1.77e-06
Ssc.29666.1.A1_at	ETNK1	ethanolamine kinase 1 [Homo sapiens]	125.838	151.513	462.275	0	1	0.267875	0.102065	1	1.60931	1.09e-06	0.0263989
SscAffx.32.1.S1_at	MT-CO1	Cytochrome c oxidase polypeptide I (EC 1.9.3.1). [Source:Uniprot/SWISSPROT;Acc:P00395]	5666.46	7421.4	20356.7	0	1	0.389244	0.0176187	1	1.45574	1.39e-06	0.0336352
Ssc.22050.1.S1_s_at	FGL2	Fibroleukin precursor (Fibrinogen-like protein 2) (pT49). [Source:Uniprot/SWISSPROT;Acc:Q14314]	683.205	912.68	190.667	0	-1	0.417791	0.0316598	1	-2.25906	1.27e-07	0.00305173
Ssc.950.1.S1_at	BASP1	Brain acid soluble protein 1 (BASP1 protein) (Neuronal axonal membrane protein NAP-22) (Neuronal tissue-enriched acidic protein). [Source:Uniprot/SWISSPROT;Acc:P80723]	2598.38	3727.57	1017.61	0	-1	0.520622	0.0066656	1	-1.87306	3.5e-07	0.00843252
Ssc.19197.1.S1_at	KIRREL3	kin of IRRE like 3 [Homo sapiens]. [Source:RefSeq;Acc:NM_032531]	5.26234	7.9544	162.548	0	1	0.596048	0.0812124	1	4.35297	7.54e-08	0.00181767
Ssc.21328.1.S1_at	MANSC1	MANSC domain containing protein 1 precursor (UNQ316/PRO361). [Source:Uniprot/SWISSPROT;Acc:Q9H8J5]	2015.78	3101.97	1079.2	0	-1	0.621849	0.000729752	1	-1.52322	5.91e-07	0.0142584
Ssc.8004.1.A1_at	SLC16A12	similar monocarboxylate transporter [Homo sapiens]. [Source:RefSeq;Acc:NM_213606]	4.59829	7.17402	677.745	0	1	0.641685	0.0762365	1	6.56182	1.93e-09	4.66e-05
Ssc.1142.1.S1_at	NQO1	NAD(P)H dehydrogenase [quinone] 1 (EC 1.6.99.2) (Quinone reductase 1) (QR1) (DT-diaphorase) (DTD) (Azoreductase) (Phylloquinone reductase) (Menadione reductase). [Source:Uniprot/SWISSPROT;Acc:P15559]	328.679	518.037	140.874	0	-1	0.656376	0.00307793	1	-1.87865	9.7e-07	0.0233958
Ssc.2746.1.A1_at	CDS1	Phosphatidate cytidylyltransferase 1 (EC 2.7.7.41) (CDP-diglyceride synthetase 1) (CDP-diglyceride pyrophosphorylase 1) (CDP- diacylglycerol synthase 1) (CDS 1) (CTP:phosphatidate cytidylyltransferase 1) (CDP-DAG synthase 1) (CDP-DG synthetase 1). [Source	652.871	1033.05	87.2357	0	-1	0.662037	0.026297	1	-3.56584	8.63e-08	0.00208225
Ssc.12900.1.A1_at	C1QL2	Complement C1q tumor necrosis factor-related protein 2 precursor (UNQ6349/PRO21054). [Source:Uniprot/SWISSPROT;Acc:Q9BXJ5]	13.8142	22.4081	1774.19	0	1	0.697867	0.15694	1	6.30699	9.37e-08	0.00226053
Ssc.5232.1.S1_a_at	PPP1CB	protein phosphatase 1, catalytic subunit, beta isoform 1; protein phosphatase 1, catalytic subunit, delta isoform; protein phosphatase 1-delta; protein phosphatase 1-beta; serine/threonine protein phosphatase PP1-beta catalytic subunit [Homo sapiens]. [So	416.127	713.551	1456.22	0	1	0.777992	6.19e-06	0.14939	1.02914	1.02e-06	0.0245823
Ssc.1231.1.A1_at	HSPH1	Heat-shock protein 105 kDa (Heat shock 110 kDa protein) (Antigen NY- CO-25). [Source:Uniprot/SWISSPROT;Acc:Q92598]	1203.18	2087.86	553.414	0	-1	0.79517	0.000271664	1	-1.91559	1.96e-07	0.00472626
Ssc.8430.1.A1_at	ANKRD46	ankyrin repeat domain 46 [Homo sapiens]	432.511	828.762	191.728	0	-1	0.93822	0.000758381	1	-2.11189	1.42e-06	0.0342535
Ssc.10953.1.A1_at	NDUFS1	NADH-ubiquinone oxidoreductase 75 kDa subunit, mitochondrial precursor (EC 1.6.5.3) (EC 1.6.99.3) (Complex I-75Kd) (CI-75Kd). [Source:Uniprot/SWISSPROT;Acc:P28331]	759.975	1555.3	936.212	1	0	1.03317	5.02e-07	0.012114	-0.732291	3.06e-05	0.737317
Ssc.16809.1.S1_at	PTPN11	Protein-tyrosine phosphatase, non-receptor type 11 (EC 3.1.3.48) (Protein-tyrosine phosphatase 2C) (PTP-2C) (PTP-1D) (SH-PTP3) (SH- PTP2) (SHP-2). [Source:Uniprot/SWISSPROT;Acc:Q06124]	261.452	539.718	492.441	1	0	1.04566	1.44e-06	0.0346902	-0.132255	0.295157	1
Ssc.21993.1.S1_at	RAB10	Ras-related protein Rab-10. [Source:Uniprot/SWISSPROT;Acc:P61026]	292.777	606.455	794.07	1	0	1.0506	1.64e-06	0.0394928	0.388864	0.00905185	1
Ssc.17188.1.A1_at	C5orf37	POC5 centriolar protein homolog (Chlamydomonas) [Homo sapiens]	53.1681	112.363	25.3027	0	-1	1.07953	0.000365876	1	-2.1508	1.84e-06	0.0443107
Ssc.10426.1.S1_at	EIF3B	Eukaryotic translation initiation factor 3 subunit 9 (eIF-3 eta) (eIF3 p116) (eIF3 p110) (eIF3b). [Source:Uniprot/SWISSPROT;Acc:P55884]	236.245	513.903	422.257	1	0	1.12121	4.15e-07	0.010012	-0.283376	0.0301657	1
Ssc.3364.1.A1_at	PUM1	Pumilio homolog 1 (Pumilio1) (HsPUM). [Source:Uniprot/SWISSPROT;Acc:Q14671]	350.588	767.281	545.745	1	0	1.12998	1.78e-06	0.0428289	-0.491528	0.00362536	1
Ssc.1015.1.S1_at	ANXA5	Annexin A5 (Annexin V) (Lipocortin V) (Endonexin II) (Calphobindin I) (CBP-I) (Placental anticoagulant protein I) (PAP-I) (PP4) (Thromboplastin inhibitor) (Vascular anticoagulant-alpha) (VAC-alpha) (Anchorin CII). [Source:Uniprot/SWISSPROT;Acc:P08758]	1916.08	4206.68	3785.65	1	0	1.13452	1.37e-09	3.31e-05	-0.152141	0.0413471	1
Ssc.6767.1.S1_at	SELT	selenoprotein T [Homo sapiens]. [Source:RefSeq;Acc:NM_016275]	930.943	2045.02	2112.35	1	0	1.13535	6.51e-07	0.0157005	0.0467286	0.70529	1
Ssc.20606.1.S1_at	EIF4G1	Eukaryotic translation initiation factor 4 gamma 1 (eIF-4-gamma 1) (eIF-4G1) (eIF-4G) (p220). [Source:Uniprot/SWISSPROT;Acc:Q04637]	671.425	1531.35	1215.52	1	0	1.1895	2.04e-06	0.0492172	-0.333229	0.0389562	1
Ssc.6772.1.A1_at	PSMD5	26S proteasome non-ATPase regulatory subunit 5 (26S proteasome subunit S5B) (26S protease subunit S5 basic). [Source:Uniprot/SWISSPROT;Acc:Q16401]	306.138	711.788	423.269	1	0	1.21727	4.76e-07	0.0114895	-0.749871	9.86e-05	1
Ssc.3899.1.S1_at	RRBP1	Ribosome-binding protein 1 (Ribosome receptor protein) (180 kDa ribosome receptor homolog) (ES/130 related protein). [Source:Uniprot/SWISSPROT;Acc:Q9P2E9]	976.83	2280.9	2068.8	1	0	1.22343	5.39e-07	0.0130073	-0.14081	0.292409	1
Ssc.1181.1.S1_at	CTSB	Cathepsin B precursor (EC 3.4.22.1) (Cathepsin B1) (APP secretase) (APPS). [Source:Uniprot/SWISSPROT;Acc:P07858]	6901.06	16189.3	16291.9	1	0	1.23015	7.86e-07	0.0189514	0.00911771	0.946552	1
Ssc.2447.1.A1_at	RNASEK	ribonuclease, RNase K [Homo sapiens]	793.404	1895	2302.71	1	0	1.25607	1.65e-06	0.0397521	0.281131	0.0817669	1
Ssc.13826.1.S1_at	LDHA	L-lactate dehydrogenase A chain (EC 1.1.1.27) (LDH-A) (LDH muscle subunit) (LDH-M). [Source:Uniprot/SWISSPROT;Acc:P00338]	1128.29	2695.65	3437.36	1	0	1.25649	2.55e-07	0.00615451	0.350665	0.0149136	1
Ssc.18308.1.A2_at	HNRNPA3	Heterogeneous nuclear ribonucleoprotein A3 (hnRNP A3). [Source:Uniprot/SWISSPROT;Acc:P51991]	325.147	778.378	668.302	1	0	1.25938	1.38e-06	0.0332022	-0.21997	0.155738	1
Ssc.2680.1.S1_at	LRRC59	leucine rich repeat containing 59 [Homo sapiens]	197.431	474.224	231.256	1	-1	1.26422	8.87e-08	0.00214042	-1.03608	1.57e-06	0.0379423
Ssc.2545.2.A1_at	TMEM165	TPA regulated locus; uncharacterized hypothalamus protein HTMP [Homo sapiens]. [Source:RefSeq;Acc:NM_018475]	282.062	686.051	742.441	1	0	1.2823	8.34e-07	0.020114	0.11396	0.43124	1
Ssc.2087.1.S1_at	HYOU1	150 kDa oxygen-regulated protein precursor (Orp150) (Hypoxia up- regulated 1). [Source:Uniprot/SWISSPROT;Acc:Q9Y4L1]	460.981	1123.19	703.28	1	0	1.28482	2.32e-07	0.00559519	-0.675429	0.000201562	1
Ssc.20162.1.S1_at	ERH	enhancer of rudimentary homolog [Homo sapiens]. [Source:RefSeq;Acc:NM_004450]	1170.66	2864.71	2791.72	1	0	1.29107	9.45e-08	0.00227929	-0.0372335	0.747549	1
Ssc.5118.2.S1_at	ATP8B1	Potential phospholipid-transporting ATPase IC (EC 3.6.3.1) (Familial intrahepatic cholestasis type 1) (ATPase class I type 8B member 1). [Source:Uniprot/SWISSPROT;Acc:O43520]	179.258	442.897	518.715	1	0	1.30494	1.78e-06	0.0428769	0.22797	0.165743	1
Ssc.4668.1.A1_at	SLC44A4	solute carrier family 44, member 4 [Homo sapiens]	414.134	1074.78	1531.09	1	0	1.37587	4.23e-07	0.0101984	0.510519	0.00391728	1
Ssc.19316.2.A1_at	ALS2CR2	amyotrophic lateral sclerosis 2 (juvenile) chromosome region, candidate 2; ILP-interacting protein ILPIPA [Homo sapiens]. [Source:RefSeq;Acc:NM_018571]	177.975	462.029	309.1	1	0	1.37631	2.54e-07	0.00613718	-0.579908	0.00117939	1
Ssc.7985.1.S1_at	ATP2B1	Plasma membrane calcium-transporting ATPase 1 (EC 3.6.3.8) (PMCA1) (Plasma membrane calcium pump isoform 1) (Plasma membrane calcium ATPase isoform 1). [Source:Uniprot/SWISSPROT;Acc:P20020]	154.129	404.458	448.019	1	0	1.39185	9.01e-08	0.0021733	0.147572	0.248603	1
Ssc.1166.1.S1_at	TBC1D20	TBC1 domain family protein C20orf140. [Source:Uniprot/SWISSPROT;Acc:Q96BZ9]	51.5038	135.297	248.695	1	0	1.39338	1.42e-07	0.00342027	0.878243	2.81e-05	0.677268
Ssc.11668.1.A1_at	KPNA2	Importin alpha-2 subunit (Karyopherin alpha-2 subunit) (SRP1-alpha) (RAG cohort protein 1). [Source:Uniprot/SWISSPROT;Acc:P52292]	220.442	584.81	367.182	1	0	1.40757	1.5e-08	0.00036209	-0.671471	4.68e-05	1
Ssc.395.1.A1_at	CSNK2B	Casein kinase II beta chain (CK II) (Phosvitin) (G5a). [Source:Uniprot/SWISSPROT;Acc:P13862]	437.374	1163.04	1135.47	1	0	1.41096	1.83e-08	0.000441403	-0.0346029	0.747783	1
Ssc.5147.1.S1_at	HSPG2	heparan sulfate proteoglycan 2 [Homo sapiens]	97.5648	261.549	143.575	1	0	1.42265	1.04e-06	0.0249929	-0.865276	0.000211247	1
Ssc.14558.1.S1_at	PECAM1	Platelet endothelial cell adhesion molecule precursor (PECAM-1) (CD31 antigen) (EndoCAM) (GPIIA). [Source:Uniprot/SWISSPROT;Acc:P16284]	153.668	412.576	393.899	1	0	1.42485	2.01e-06	0.0485997	-0.0668344	0.701191	1
Ssc.6633.1.S1_at	BAT2	Large proline-rich protein BAT2 (HLA-B-associated transcript 2) (G2). [Source:Uniprot/SWISSPROT;Acc:P48634]	104.611	284.387	165.102	1	0	1.44282	2.32e-08	0.0005601	-0.7845	2.14e-05	0.515542
Ssc.11609.1.A1_at	ASNS	Asparagine synthetase [glutamine-hydrolyzing] (EC 6.3.5.4) (Glutamine- dependent asparagine synthetase) (TS11 cell cycle control protein). [Source:Uniprot/SWISSPROT;Acc:P08243]	152.934	415.919	556.969	1	0	1.44339	1.3e-06	0.0313458	0.421294	0.0266687	1
Ssc.10487.1.A1_at	RARRES1	Retinoic acid receptor responder protein 1 (Tazarotene-induced gene 1 protein) (RAR-responsive protein TIG1). [Source:Uniprot/SWISSPROT;Acc:P49788]	6.54326	18.1222	348.786	0	1	1.46968	0.0009215	1	4.26651	1.49e-07	0.00360158
Ssc.16459.1.S1_at	SAR1A	GTP-binding protein SAR1a (COPII-associated small GTPase). [Source:Uniprot/SWISSPROT;Acc:Q9NR31]	247.124	688.013	931.403	1	0	1.4772	1.78e-07	0.00428351	0.436969	0.00898881	1
Ssc.21408.1.S1_at	DNAJC3	DnaJ (Hsp40) homolog, subfamily C, member 3; protein-kinase, interferon-inducible double stranded RNA dependent inhibitor [Homo sapiens]. [Source:RefSeq;Acc:NM_006260]	108.26	301.447	480.547	1	0	1.47741	6.49e-08	0.00156538	0.672774	0.000231551	1
Ssc.5062.1.S1_at	SEPW1	Selenoprotein W. [Source:Uniprot/SWISSPROT;Acc:O15532]	698.609	1978.23	2348.63	1	0	1.50165	2.17e-07	0.00523071	0.247611	0.110663	1
Ssc.9818.1.A1_at	MFSD6	major facilitator superfamily domain containing 6 [Homo sapiens]	981.376	2795.85	2686.93	1	0	1.51041	6.89e-07	0.0166195	-0.0573283	0.728635	1
Ssc.28337.1.A1_at	KIF22	Kinesin-like protein KIF22 (Kinesin-like DNA-binding protein) (Kinesin-like protein 4). [Source:Uniprot/SWISSPROT;Acc:Q14807]	71.5092	204.791	199.538	1	0	1.51795	6.04e-07	0.0145588	-0.0374925	0.818708	1
Ssc.16721.1.S1_at	AP2M1	adaptor-related protein complex 2, mu 1 subunit; clathrin-associated/assembly/adaptor protein, medium 1; plasma membrane adaptor AP-2 50kDA protein; clathrin coat adaptor protein AP50; clathrin adaptor complex AP2, mu subunit; HA2 50 kDA subunit; clathrin	775.367	2235.33	1960.21	1	0	1.52753	1.14e-07	0.00274544	-0.189479	0.191323	1
Ssc.5947.1.A1_at	HDLBP	Vigilin (High density lipoprotein-binding protein) (HDL-binding protein). [Source:Uniprot/SWISSPROT;Acc:Q00341]	645.157	1860.61	1449.19	1	0	1.52805	5.04e-08	0.00121656	-0.360522	0.0154631	1
Ssc.10311.2.A1_at	MAP3K7	Mitogen-activated protein kinase kinase kinase 7 (EC 2.7.1.-) (Transforming growth factor-beta-activated kinase 1) (TGF-beta- activated kinase 1). [Source:Uniprot/SWISSPROT;Acc:O43318]	63.5315	183.539	160.544	1	0	1.53055	4.45e-07	0.0107434	-0.193116	0.24229	1
Ssc.17423.1.S1_at	YWHAZ	tyrosine 3/tryptophan 5 -monooxygenase activation protein, zeta polypeptide; protein kinase C inhibitor protein-1; phospholipase A2; 14-3-3 zeta [Homo sapiens]. [Source:RefSeq;Acc:NM_003406]	387.121	1124.08	1532.66	1	0	1.53789	1.77e-06	0.0427055	0.447291	0.0312241	1
Ssc.11158.1.A1_at	PTP4A2	protein tyrosine phosphatase type IVA, member 2 isoform 1; protein tyrosine phosphatase IVA; protein tyrosine phosphatase IVA2; phosphatase of regenerating liver 2 [Homo sapiens]. [Source:RefSeq;Acc:NM_003479]	24.1244	71.1634	119.071	1	0	1.56064	2.47e-07	0.0059504	0.742618	0.000466374	1
Ssc.15306.2.S1_at	GGH	Gamma-glutamyl hydrolase precursor (EC 3.4.19.9) (Gamma-Glu-X carboxypeptidase) (Conjugase) (GH). [Source:Uniprot/SWISSPROT;Acc:Q92820]	694.6	2059.96	5221.65	1	1	1.56836	1.58e-07	0.0038166	1.34189	1.81e-06	0.0435786
Ssc.9738.1.A1_at	CEBPB	CCAAT/enhancer binding protein beta (C/EBP beta) (Nuclear factor NF- IL6) (Transcription factor 5). [Source:Uniprot/SWISSPROT;Acc:P17676]	1756.41	5214.88	6715.06	1	0	1.57001	1.21e-06	0.0291957	0.364764	0.0647235	1
Ssc.13763.2.A1_at	MAT2B	methionine adenosyltransferase II, beta isoform 1; beta regulatory subunit of methionine adenosyltransferase; dTDP-4-keto-6-deoxy-D-glucose 4-reductase [Homo sapiens]. [Source:RefSeq;Acc:NM_013283]	691.285	2060.14	4685.04	1	0	1.57539	4.45e-07	0.0107338	1.18532	1.6e-05	0.385788
Ssc.271.1.A1_at	CD55	Complement decay-accelerating factor precursor (CD55 antigen). [Source:Uniprot/SWISSPROT;Acc:P08174]	47.3966	141.267	185.426	1	0	1.57557	1.14e-06	0.027497	0.392412	0.0489676	1
Ssc.2722.1.S1_at	TEAD3	Transcriptional enhancer factor TEF-5 (TEA domain family member 3) (TEAD-3) (DTEF-1). [Source:Uniprot/SWISSPROT;Acc:Q99594]	119.884	357.917	252.767	1	0	1.57799	1.75e-06	0.04218	-0.501819	0.0206277	1
Ssc.16820.1.S1_at	SPNS2	Similar to spinster-like protein (Fragment). [Source:Uniprot/SPTREMBL;Acc:Q8IVW8]	40.5772	124.577	112.177	1	0	1.6183	6.78e-07	0.0163629	-0.151267	0.39893	1
Ssc.7253.1.A1_at	PRKCI	Protein kinase C, iota type (EC 2.7.1.37) (nPKC-iota) (Atypical protein kinase C-lambda/iota) (aPKC-lambda/iota). [Source:Uniprot/SWISSPROT;Acc:P41743]	173.059	531.393	614.607	1	0	1.61851	1.86e-06	0.0449489	0.209884	0.296003	1
Ssc.27266.1.S1_at	GPR143	G protein-coupled receptor 143 (Ocular albinism type 1 protein). [Source:Uniprot/SWISSPROT;Acc:P51810]	108.286	335.597	219.664	1	0	1.63188	5.92e-07	0.0142745	-0.611433	0.0045595	1
Ssc.11233.1.S1_at	C19orf43	My029 protein[Homo sapiens]	311.505	984.334	1119.57	1	0	1.65989	1.37e-06	0.0329505	0.185725	0.34923	1
Ssc.19823.1.A1_at	ABLIM1	actin-binding LIM protein 1 isoform a; LIM actin-binding protein 1; actin-binding double-zinc-finger protein [Homo sapiens]. [Source:RefSeq;Acc:NM_002313]	126.049	403.151	262.164	1	0	1.67733	2.85e-07	0.00687707	-0.620851	0.00308769	1
Ssc.30932.1.S1_at	CDC42EP1	CDC42 effector protein 1 (Serum protein MSE55). [Source:Uniprot/SWISSPROT;Acc:Q00587]	56.2842	180.957	150.009	1	0	1.68485	6.62e-07	0.0159782	-0.270602	0.159133	1
Ssc.26482.1.A1_at	ECHDC2	enoyl Coenzyme A hydratase domain containing 2 [Source:RefSeq_peptide;Acc:NP_060751]	127.865	411.228	291.14	1	0	1.68532	1.63e-08	0.000393231	-0.498223	0.00210764	1
[truncated: 473 more rows]

## Sheet: Table S3
Supplemental Table S3. List of the common DEGs in the Meishan and Yorkshire endometriums
[truncated: 229 more rows]

[truncated: 8 more sheets: Table S4, Table S5, Table S6, Table S7, Table S8, Table S9, Table S10, Table S11]
